# Supplementary material for: Hyperlipidemia-associated specific modules and hub genes revealed by integrative methods of WGCNA and MetaDE
Source: Front Genet. 2025 Dec 10;16:1592778. doi: 10.3389/fgene.2025.1592778 (PMC12726586; doi:10.3389/fgene.2025.1592778)
Supplement: Supplementary file 1 [file Table2.xlsx]

## Sheet: common-func
Category	Term	Count	PValue	Genes
Biology Process	GO:0007010~cytoskeleton organization	16	0.00266893	FMNL1, MAEA, NUAK2, CKAP5, S100A9, RAF1, RACGAP1, WAS, ARHGAP26, ARPC1A, NDE1, CORO1A, PTK2B, SH2B2, RANBP1, PPP4C
	GO:0034660~ncRNA metabolic process	11	0.00268245	PUS7L, EXOSC8, UTP18, UTP6, TFB2M, QARS, IARS2, NOP56, POP5, RPF1, KARS
	GO:0030036~actin cytoskeleton organization	10	0.0075884	ARPC1A, FMNL1, CORO1A, NUAK2, PTK2B, S100A9, SH2B2, RACGAP1, WAS, ARHGAP26
	GO:0030029~actin filament-based process	10	0.0112931	ARPC1A, FMNL1, CORO1A, NUAK2, PTK2B, S100A9, SH2B2, RACGAP1, WAS, ARHGAP26
	GO:0015031~protein transport	21	0.0117753	ARL6IP1, CHMP2A, RAB2A, RAB9A, LYN, RAB5C, TIMM17A, VPS45, HLA-DMA, KIF13A, SCFD1, CHMP1B, NUP205, RANBP6, YWHAQ, PCNA, KPNA5, NUP54, SLC15A3, RAB11FIP1, SNX10
	GO:0045184~establishment of protein localization	21	0.0129121	ARL6IP1, CHMP2A, RAB2A, RAB9A, LYN, RAB5C, TIMM17A, VPS45, HLA-DMA, KIF13A, SCFD1, CHMP1B, NUP205, RANBP6, YWHAQ, PCNA, KPNA5, NUP54, SLC15A3, RAB11FIP1, SNX10
	GO:0046907~intracellular transport	18	0.0221194	ARL6IP1, RAB2A, UPF1, SLC25A6, TIMM17A, VPS45, WAS, NDE1, SCFD1, KIF1B, NUP205, YWHAQ, PCNA, SLC25A37, RANBP1, KPNA5, NUP54, THOC2
	GO:0012501~programmed cell death	17	0.0236182	FASTKD3, GGCT, NUAK2, LITAF, SLC25A6, RAF1, TBRG4, CXCR2, FOXO3, CASP5, TNFRSF10C, PTK2B, CDKN2D, UBB, EIF2AK3, TERF1, AATK
	GO:0008104~protein localization	22	0.0265409	ARL6IP1, CHMP2A, RAB2A, RAB9A, LYN, RAB5C, TIMM17A, VPS45, HLA-DMA, OS9, KIF13A, SCFD1, CHMP1B, NUP205, RANBP6, YWHAQ, PCNA, KPNA5, NUP54, SLC15A3, RAB11FIP1, SNX10
	GO:0006412~translation	11	0.0297464	MRPS14, MRPL16, MRPL9, QARS, UBB, IARS2, MTIF2, EIF2AK3, MRPL34, EIF2B4, KARS
	GO:0006915~apoptosis	16	0.0405541	FASTKD3, GGCT, NUAK2, LITAF, SLC25A6, RAF1, TBRG4, CXCR2, FOXO3, CASP5, TNFRSF10C, PTK2B, UBB, EIF2AK3, TERF1, AATK
	GO:0016265~death	18	0.0486133	FASTKD3, GGCT, NUAK2, LITAF, SLC25A6, RAF1, TBRG4, CXCR2, FOXO3, AFG3L2, CASP5, TNFRSF10C, PTK2B, CDKN2D, UBB, EIF2AK3, TERF1, AATK
	GO:0033554~cellular response to stress	15	0.0493259	UPF1, NUAK2, LYN, FOXO3, OS9, ATF6, RFC1, MAP3K2, CDKN2D, PCNA, TDG, CAT, FAM129A, EIF2AK3, EIF2B4
KEGG Pathway	hsa04062:Chemokine signaling pathway	9	0.00269553	LYN, PTK2B, HCK, GRK6, RAF1, CXCR2, JAK3, FOXO3, WAS
	hsa04666:Fc gamma R-mediated phagocytosis	6	0.00355999	ARPC1A, GAB2, LYN, HCK, RAF1, WAS
	hsa04144:Endocytosis	8	0.00634257	CHMP2A, CHMP1B, RAB5C, VPS45, TGFBR2, GRK6, CXCR2, RAB11FIP1
	hsa04650:Natural killer cell mediated cytotoxicity	6	0.0112798	TNFRSF10C, PTK2B, ICAM2, RAF1, FCGR3B, SH3BP2
	hsa04060:Cytokine-cytokine receptor interaction	9	0.0130951	IL18R1, TNFRSF10C, IL10RB, TGFBR2, TNFSF14, PLEKHO2, CXCR2, IL13RA1, IL17RA
	hsa03030:DNA replication	3	0.0152196	RFC1, PCNA, MCM3
	hsa04110:Cell cycle	5	0.0220329	HDAC1, CDKN2D, YWHAQ, PCNA, MCM3
	hsa04514:Cell adhesion molecules (CAMs)	4	0.0470526	SELL, ICAM2, ICAM3, HLA-DMA
