# Supplementary material for: Hyperlipidemia-associated specific modules and hub genes revealed by integrative methods of WGCNA and MetaDE
Source: Front Genet. 2025 Dec 10;16:1592778. doi: 10.3389/fgene.2025.1592778 (PMC12726586; doi:10.3389/fgene.2025.1592778)
Supplement: Supplementary file 2 [file Table3.xlsx]

## Sheet: string_interactions-net
Gene1	Gene2	Combine_score
KARS	QARS	0.999
NOP56	UTP18	0.999
UTP11L	UTP18	0.999
ATP5A1	ATP5B	0.999
UTP6	UTP18	0.999
CCT4	CCT7	0.999
UTP11L	UTP6	0.998
RFC1	PCNA	0.998
NOP56	UTP6	0.998
PDHA1	PDHX	0.998
MRPS14	MRPL34	0.997
PCNA	UBB	0.997
MRPL9	MRPL16	0.997
CYC1	ATP5B	0.997
MRPS14	MRPL16	0.997
NUP205	NUP54	0.996
MRPS14	MRPL9	0.996
MCM3	PCNA	0.996
PSMD2	UBB	0.995
MRPL16	MRPL34	0.994
NOP56	UTP11L	0.994
MMP9	TIMP2	0.992
DYNLT3	DYNC1LI2	0.991
THOC2	DDX39A	0.991
MRPL9	MRPL39	0.99
HDAC1	DNMT1	0.99
MRPL9	MRPL34	0.99
SCP2	CAT	0.986
MRPL39	MRPL16	0.986
MRPS14	PTCD3	0.985
DYSF	ANXA2	0.985
MRPL16	PTCD3	0.984
BUD31	PPIE	0.984
CHMP2A	CHMP1B	0.982
MRPL9	PTCD3	0.982
SLC25A6	ATP5B	0.981
LYN	GAB2	0.981
HNRNPR	ILF2	0.98
PTCD3	MRPL34	0.979
WAS	ARPC1A	0.979
PWP1	RBM34	0.976
MRPS14	MRPL39	0.976
MRPL39	PTCD3	0.975
YWHAQ	RAF1	0.974
ATP5A1	SLC25A6	0.973
MRPS14	MTIF2	0.97
MRPL9	MTIF2	0.967
ACTL6A	ACTR5	0.965
TIMM17A	TIMM10B	0.965
MRPL16	MTIF2	0.963
FPR1	PLAUR	0.962
RBM34	NOP56	0.961
ACTL6A	PHF10	0.96
CCT4	NOP56	0.96
SLC25A6	CYC1	0.96
TIMM17A	CYC1	0.957
FOXO3	YWHAQ	0.957
VDAC3	TOMM70A	0.957
SPIN1	H3F3B	0.957
FPR1	CXCR2	0.957
UBA5	UBB	0.956
RPF1	UTP18	0.956
CCT4	PSMD2	0.956
KAT8	ACTL6A	0.955
COMMD8	COPS4	0.955
UTP11L	RPF1	0.955
MRPL39	MRPL34	0.953
ATP5A1	CYC1	0.953
PSME4	PSMD2	0.953
NOP56	CCT7	0.951
LYN	PTK2B	0.95
EXOSC8	NOP56	0.95
CYC1	TOMM70A	0.949
TUBA1C	TBCB	0.949
JAK3	PTK2B	0.948
RAB5C	RAB2A	0.947
RPF1	UTP6	0.947
EXOSC8	UTP6	0.945
PCNA	DNMT1	0.944
ECI2	SCP2	0.944
PWP1	UTP18	0.943
ANP32E	ACTL6A	0.943
DNMT1	UBB	0.942
MTIF2	PTCD3	0.939
TUBA1C	CCT7	0.939
CCT4	TUBA1C	0.937
MRPL39	MTIF2	0.937
SLC25A6	TIMM10B	0.936
SH2B2	LYN	0.935
IMPDH1	NT5C2	0.934
HCK	GAB2	0.934
TOMM70A	ATP5B	0.933
EXOSC8	UTP18	0.933
CXCR2	S1PR4	0.932
U2SURP	HNRNPR	0.931
FPR1	P2RY13	0.93
RAB5C	VAMP4	0.93
RAB5C	RAB9A	0.93
FPR1	S1PR4	0.93
CKAP5	CENPC	0.929
HCK	LYN	0.928
ATP6V0B	ATP5A1	0.927
PJA2	UBB	0.926
HCK	PTK2B	0.926
PSME4	UBB	0.925
PWP1	NOP56	0.925
NDE1	DYNC1LI2	0.924
LYN	RAF1	0.924
NUP54	DDX39A	0.923
SLC25A6	TIMM17A	0.922
EXOSC8	UTP11L	0.922
RACGAP1	KIF1B	0.922
ATP5A1	TOMM70A	0.921
BCS1L	ATP5B	0.919
ADAM8	MGAM	0.919
TGFBR2	UBB	0.919
P2RY13	S1PR4	0.919
ATP5A1	TIMM17A	0.919
RAB9A	RAB2A	0.919
BCS1L	TOMM70A	0.919
ADAM8	CD300A	0.918
GRK6	GRK3	0.917
JAK3	GAB2	0.917
VDAC3	SLC25A6	0.917
TIMM17A	ATP5B	0.917
NUP205	THOC2	0.917
BCS1L	TIMM17A	0.916
TCEA1	PCNA	0.916
IARS2	QARS	0.916
BCS1L	SLC25A6	0.916
RAB5C	LAMP2	0.916
P2RY13	CXCR2	0.915
UBB	CAT	0.914
ACTL6A	COPS4	0.914
KDM7A	RAF1	0.913
PTAFR	CD300A	0.912
CKAP5	NDE1	0.912
CHMP2A	UBB	0.911
NUP54	THOC2	0.911
NOP56	RPF1	0.91
ADAM8	PTAFR	0.91
NUP205	DDX39A	0.91
UBB	COPS4	0.909
UBB	VAMP4	0.909
ADAM8	PLAUR	0.909
COMMD8	UBB	0.909
MGAM	CD300A	0.909
GMPR2	IMPDH1	0.909
GLMN	UBA5	0.908
UBB	ARPC1A	0.908
ARG1	IMPDH1	0.907
ARG1	TIMP2	0.907
PWP1	UTP6	0.907
FPR1	LAMP2	0.906
RAB5C	UBB	0.906
ARPC1A	VAMP4	0.906
NDE1	B9D2	0.906
U2SURP	PPIE	0.906
MCM3	RACGAP1	0.905
PJA2	UBA5	0.905
RFC1	UBB	0.905
UBB	PHYH	0.904
GCA	ANXA2	0.904
PCNA	PPIE	0.904
FURIN	BGLAP	0.904
UBB	RAF1	0.904
TCEA1	RFC1	0.904
RFC1	PPIE	0.904
ARG1	ANXA2	0.904
TCEA1	UBB	0.904
MGAM	PTAFR	0.904
BUD31	HNRNPR	0.903
PPIE	UBB	0.903
HNRNPR	PPIE	0.903
OS9	UBB	0.903
COPS4	ACTR5	0.903
BABAM1	UBB	0.903
RAB5C	ARPC1A	0.903
RAB5C	REPS2	0.902
CKAP5	DYNC1LI2	0.902
U2SURP	BUD31	0.902
MCM3	UBB	0.902
SCP2	UBB	0.901
ILF2	TIMP2	0.901
REPS2	VAMP4	0.9
TNFSF14	PSME4	0.9
RACGAP1	HLA-DMA	0.9
HLA-DMA	DYNC1LI2	0.9
NDE1	CENPC	0.9
MMP9	ILF2	0.9
GCA	IMPDH1	0.9
CKAP5	B9D2	0.9
CENPC	B9D2	0.9
KIF13A	CCT7	0.9
RACGAP1	DYNC1LI2	0.9
PTAFR	TRIM8	0.9
TCEA1	PPIE	0.9
MTIF2	MRPL34	0.9
ANXA2	IMPDH1	0.9
REPS2	UBB	0.9
REPS2	ARPC1A	0.9
GLMN	UBB	0.9
CCT4	KIF13A	0.9
ILF2	ARG1	0.9
ANP32E	ACTR5	0.9
FPR1	RAB5C	0.9
CENPC	DYNC1LI2	0.9
TNFSF14	PSMD2	0.9
GCA	ARG1	0.9
DYNC1LI2	B9D2	0.9
GLMN	PJA2	0.9
CYC1	AFG3L2	0.889
TIMM17A	TOMM70A	0.888
RBM34	RPF1	0.886
WAS	CORO1A	0.884
UPF1	DHX34	0.883
SCFD1	VAMP4	0.88
HCK	WAS	0.879
VPS45	VAMP4	0.878
RBM34	UTP6	0.876
PSME4	KIAA0368	0.871
PWP1	RPF1	0.87
GRK6	CXCR2	0.866
SCFD1	MRPL9	0.866
BCS1L	CYC1	0.86
FOXO3	CAT	0.858
ICAM2	ICAM3	0.842
VDAC3	ATP5A1	0.842
RPF1	TFB2M	0.842
IARS2	KARS	0.838
GCA	GGCT	0.836
MRPL9	GUF1	0.829
VDAC3	ATP5B	0.828
IER2	JUNB	0.823
PWP1	UTP11L	0.823
ATP5A1	BASP1	0.82
PSMD2	CCT7	0.817
UTRN	THOC2	0.811
ATP5A1	MTCH2	0.802
NOP56	POP5	0.798
PMF1	CENPC	0.797
NOP56	KARS	0.782
PWP1	TFB2M	0.78
MRPS14	GUF1	0.78
NOP56	TFB2M	0.776
ATP5A1	AFG3L2	0.775
ATP6V0B	ATP5B	0.775
EXOSC8	TDP2	0.77
KDM7A	H3F3B	0.766
WAS	FMNL1	0.761
PDHA1	SUCLA2	0.752
MRPS14	ATP5A1	0.75
CKAP5	CLIP4	0.748
PCNA	ANXA2	0.743
NFYC	CXorf38	0.742
MTCH2	ATP5B	0.74
DYSF	ANXA4	0.738
TFB2M	UTP18	0.737
ATP5A1	MRPL16	0.736
MCM3	DNMT1	0.736
UBB	H3F3B	0.727
RACGAP1	PCNA	0.721
VDAC3	CYC1	0.721
SUCLA2	CYC1	0.717
BUD31	DHX34	0.713
JAK3	IL10RB	0.712
TFB2M	UTP6	0.71
UPF1	HNRNPR	0.707
ATF6	EIF2AK3	0.706
CXCR2	GRK3	0.705
FOXO3	PCNA	0.703
NOP56	DDX39A	0.699
TTC19	KIF13A	0.698
KARS	CCT7	0.698
MGAM	CAT	0.698
ATP5A1	MRPL9	0.697
KARS	MRPL39	0.696
FPR1	HCK	0.695
MMP9	PLAUR	0.693
TDG	DNMT1	0.69
BCS1L	TTC19	0.689
ATP5A1	SUCLA2	0.688
MRPL9	EFTUD1	0.688
CCT4	KARS	0.687
JAK3	IL13RA1	0.685
NOP56	IMPDH1	0.683
FPR1	S100A9	0.68
ILF2	CCT7	0.678
ATG2A	ATG14	0.674
RANBP1	PPP4C	0.67
CKAP5	TUBA1C	0.67
JAK3	CXCR2	0.667
GMPR2	NT5C2	0.666
S1PR4	SELL	0.664
CYC1	TBRG4	0.664
IKBKAP	UTP6	0.664
PUS7L	PWP1	0.661
MCCC1	FASTKD3	0.66
ANP32E	VPS45	0.659
ADAM8	MMP9	0.659
SUCLA2	ATP5B	0.657
MRPS14	EFTUD1	0.655
SCFD1	VPS45	0.655
ICAM2	SELL	0.651
NT5C2	PDE4B	0.651
PUS7L	NOP56	0.651
HIBCH	MRPL16	0.65
CCT4	HNRNPR	0.647
GLMN	PHYH	0.647
ATP5A1	PDHA1	0.647
DPAGT1	NUS1	0.645
GUF1	AFG3L2	0.645
ATP5A1	CCT7	0.645
KAT8	HDAC1	0.644
MRPS14	HIBCH	0.643
PPIA	MMP9	0.642
ATP6V0B	CORO1A	0.641
HIBCH	MRPL34	0.635
EIF2B4	PTK2B	0.632
UTP11L	TFB2M	0.629
ACTL6A	UTRN	0.625
ACTL6A	HDAC1	0.625
IARS2	FASTKD3	0.624
ACTL6A	CCT4	0.623
PDHA1	ATP5B	0.622
BUD31	EFTUD1	0.621
TFB2M	PTCD3	0.621
AFG3L2	MTIF2	0.62
LYN	SH3BP2	0.62
SMCHD1	TBRG4	0.62
CXCR2	SELL	0.619
MRPL16	ATP5B	0.617
HNRNPR	CCT7	0.615
FOXO3	MMP9	0.615
U2SURP	PNN	0.615
KIAA1279	KIF1B	0.614
MCM3	RFC1	0.61
TUBA1C	DYNC1LI2	0.609
MMP9	CXCR2	0.608
PCNA	DDX39A	0.608
PDHA1	CYC1	0.601
SRPK2	PNN	0.6
MRPS14	QARS	0.599
LAMP2	PCNA	0.599
RACGAP1	TUBA1C	0.598
SUCLA2	GPN1	0.598
LYN	SELL	0.597
LYN	DOK3	0.596
GMPR2	NOP56	0.593
DNMT1	H3F3B	0.593
PTK2B	MMP9	0.591
TIMM17A	AFG3L2	0.591
ARPC1A	CORO1A	0.59
IP6K1	MINPP1	0.59
DYSF	UTRN	0.588
MMP9	IL17RA	0.587
VDAC3	MTCH2	0.586
SELL	ICAM3	0.586
SCP2	PHYH	0.585
SLC25A6	QARS	0.583
ILF2	DDX39A	0.582
RANBP1	NUP54	0.58
PTK2B	WAS	0.576
ACTL6A	PCNA	0.576
CYC1	MTIF2	0.573
CTSO	MAEA	0.572
UPF1	DDX39A	0.572
ENOPH1	COPS4	0.571
FCGR3B	SELL	0.571
HDAC1	DDX39A	0.569
DPAGT1	TGDS	0.569
TUBA1C	KIF1B	0.567
FMNL1	CORO1A	0.566
FURIN	ERF	0.566
MRPL16	EFTUD1	0.564
HCK	S100A9	0.562
RAB5C	VPS45	0.562
LAMP2	ATG14	0.56
MIOS	ITFG2	0.56
ENOPH1	ACYP1	0.558
MGAM	GCA	0.558
PPP4C	CORO1A	0.557
CCT4	ILF2	0.556
AFG3L2	ATP5B	0.555
KIF1B	TBCB	0.554
NDE1	PDE4B	0.553
UPF1	PNN	0.552
QARS	MRPL39	0.551
SLC25A37	CPOX	0.548
ACTL6A	HNRNPR	0.548
PSME4	QARS	0.544
LAMP2	ANXA4	0.544
ANXA4	PADI4	0.544
MAP3K2	YWHAQ	0.543
MMP9	EIF2AK3	0.543
DHX34	DDX39A	0.542
ATP5B	CCT7	0.542
PWP1	ECI2	0.541
MMP9	ARG1	0.541
PLAUR	TIMP2	0.541
MCM3	HDAC1	0.54
PSMG1	MRPL39	0.539
HDAC1	H3F3B	0.539
ADAM8	S1PR4	0.539
MRPL16	GUF1	0.538
PCNA	CAT	0.535
QARS	MTIF2	0.533
MMP9	CAT	0.531
NT5C2	S1PR4	0.531
PLAUR	EIF2AK3	0.529
ANP32E	UBA5	0.529
RAB9A	TBCB	0.526
HMBOX1	TERF1	0.526
MCM3	CCT7	0.526
PADI4	HDAC1	0.526
HDAC1	ILF2	0.525
TCEA1	RRN3	0.525
CPOX	ATP5B	0.524
HCK	S1PR4	0.524
LYN	WAS	0.524
PSMD2	KIAA0368	0.52
SUCLA2	PDHX	0.518
RBM34	UTP18	0.518
TOMM70A	TIMM10B	0.517
IL18R1	IL17RA	0.517
BCS1L	SUCLA2	0.515
MCM3	UPF1	0.515
ZNF516	HDAC1	0.515
FMNL1	ARPC1A	0.514
RPF1	DDX39A	0.513
FURIN	TIMP2	0.512
ECI2	CAT	0.512
CHMP2A	VPS45	0.512
EIF2B4	EIF2AK3	0.511
GUF1	MTIF2	0.51
CCT4	KIAA0368	0.508
SUCLA2	RAB2A	0.508
S1PR4	CORO1A	0.507
ATP5A1	PCNA	0.507
UTP11L	NUP54	0.506
TFB2M	MTIF2	0.505
FURIN	MMP9	0.503
GAB2	EIF2AK3	0.503
MMP9	BGLAP	0.502
ATP5A1	EFTUD1	0.502
TUBA1C	ATP5B	0.502
MMP9	SELL	0.501
IARS2	MCCC1	0.501
HCK	PLAUR	0.5
NUP54	UTP18	0.5
BGLAP	ATF6	0.499
KARS	GUF1	0.498
MMP9	S100A9	0.496
DHX34	UTP6	0.495
MCM3	CKAP5	0.494
NUS1	NUAK2	0.493
MAGED2	PJA2	0.493
EOGT	PDHX	0.492
KARS	PSMD2	0.492
FOXO3	HDAC1	0.491
TOMM70A	AFG3L2	0.49
TCEA1	TERF1	0.49
MCM3	TCEA1	0.487
QARS	MRPL16	0.486
LYN	PLAUR	0.485
WAS	SELL	0.484
BAZ2B	SLC12A2	0.484
BUD31	THOC2	0.483
VDAC3	YWHAQ	0.483
HIBCH	KARS	0.481
NOP56	AFG3L2	0.481
IARS2	MTIF2	0.481
HNRNPR	THOC2	0.481
IARS2	MRPL39	0.48
IARS2	GUF1	0.48
IL17RA	IL10RB	0.48
NFYC	HDAC1	0.479
ANP32E	PCNA	0.479
MGAM	BGLAP	0.478
ACTL6A	ILF2	0.476
RAB9A	VPS45	0.474
ANXA2	PLAUR	0.474
CLIP4	TUBA1C	0.474
PCNA	HDAC1	0.473
LAMP2	SLC16A7	0.469
KDM7A	HDAC1	0.469
RANBP1	NOP56	0.468
LYN	ANXA2	0.468
KRIT1	PDHX	0.468
RANBP1	CCT7	0.467
ACTL6A	PSMD2	0.466
PWP1	RRN3	0.466
NOP56	RANBP6	0.465
WAS	DOK3	0.464
BCS1L	PDHA1	0.464
MRPS14	ATP5B	0.462
COPS4	CCT7	0.459
SLC25A37	TIMM10B	0.459
FURIN	VAMP4	0.458
MAEA	DYNC1LI2	0.457
CYC1	TTC19	0.457
GPN1	TBCB	0.457
ARG1	CXCR2	0.457
REPS2	COQ10B	0.457
UPF1	ERF	0.456
MRPL16	KIF1B	0.455
NFYC	PWP1	0.453
BCS1L	DPAGT1	0.453
DHX34	UTP18	0.451
ACTL6A	PWP1	0.45
MRPL39	CCT7	0.45
JAK3	ARPC1A	0.45
KRIT1	GLMN	0.449
HLA-DMA	CLEC2D	0.449
MCM3	NOP56	0.449
ATP5A1	KARS	0.447
NOP56	EFTUD1	0.447
ATP5A1	IARS2	0.446
PPIA	ANXA2	0.446
HCK	FCGR3B	0.445
GAB2	ARL6IP1	0.445
QARS	EFTUD1	0.445
ARG1	CAT	0.444
IL17RA	CXCR2	0.444
MCM3	NUP205	0.444
PPIA	BUD31	0.443
CCT7	UTP18	0.443
ECI2	HIBCH	0.443
SRPK2	TNFRSF10C	0.442
VDAC3	CCT7	0.442
HMGN3	SRPK2	0.442
SRPK2	DENND5A	0.442
HCK	SELL	0.442
SRPK2	TDP2	0.442
ATF6	OS9	0.441
DPAGT1	ATP5A1	0.441
SH2B2	JAK3	0.441
MGAM	TM6SF1	0.438
FCGR3B	CXCR2	0.438
RACGAP1	RFC1	0.438
LYN	UBB	0.437
RPE	ATP5B	0.437
HDAC1	NUP54	0.436
HDAC1	PPIE	0.436
SLC12A6	SLC12A2	0.436
EIF2B4	TTC31	0.435
COQ10B	CLEC2D	0.433
FCGR3B	S100A9	0.433
BCS1L	COQ10B	0.432
OS9	RNFT1	0.431
U2SURP	GCA	0.431
GCA	GUF1	0.43
YWHAQ	HDAC1	0.43
BAZ2B	USP32	0.43
PTCD3	ACYP1	0.43
MRPL9	USP32	0.43
ACTL6A	EXOSC8	0.43
RFC1	HDAC1	0.429
IARS2	TFB2M	0.429
PPIA	HDAC1	0.429
NOL8	RBM34	0.429
ATP5A1	PDHX	0.428
CCT4	GPN1	0.427
YWHAQ	GAB2	0.426
U2SURP	THOC2	0.426
NOP56	PCNA	0.426
CKAP5	RACGAP1	0.425
ATP5A1	GUF1	0.424
RANBP1	TBRG4	0.424
NLRX1	TRIM8	0.424
CCT4	MRPL39	0.423
HDAC1	NR1D2	0.423
HNRNPR	PSMD2	0.422
PUS7L	UTP18	0.422
ATP5A1	YWHAQ	0.422
ECI2	PHYH	0.421
FPR1	FCGR3B	0.421
ACTL6A	WAS	0.42
FPR1	PTAFR	0.419
PSME4	OS9	0.418
UPF1	ILF2	0.418
YWHAQ	TUBA1C	0.417
SUCLA2	HIBCH	0.417
GRINA	SLC16A7	0.416
SLC6A6	SLC15A3	0.416
MMP9	H3F3B	0.416
YWHAQ	DENND5A	0.415
UBB	ATP5B	0.415
CCT4	TFB2M	0.414
MRPS14	TFB2M	0.414
ATP5A1	CAT	0.413
RPE	GUF1	0.413
FPR1	SELL	0.413
ANXA2	KIF13A	0.413
MGAM	BAZ2B	0.413
PSMG1	IL10RB	0.412
MMP9	ANXA2	0.412
MRPS14	UBB	0.412
RBM34	IMPDH1	0.412
CD300A	SELL	0.412
RBM34	UTP11L	0.411
CASP5	TGFBR2	0.411
PHYH	CAT	0.41
CPOX	CAT	0.408
ATP5A1	FASTKD3	0.407
PUS7L	TFB2M	0.406
MCM3	ILF2	0.406
TDG	PCNA	0.406
FCGR3B	P2RY13	0.406
BAZ2B	CAT	0.405
YWHAQ	ATP5B	0.405
FOXO3	RAF1	0.405
EIF2B4	MTIF2	0.405
HMBOX1	COQ10B	0.405
PCNA	MRPL9	0.404
HDAC1	PPP4C	0.403
RANBP1	NUP205	0.403
HIBCH	MCCC1	0.403
NOL8	U2SURP	0.403
UTRN	ARPC1A	0.403
SMCHD1	KIAA0368	0.403
GUF1	CAT	0.402
FCGR3B	CD300A	0.401
RBM34	BUD31	0.401
S100A9	PHYH	0.4
BCS1L	GUF1	0.4
CKAP5	CCT7	0.4
JAK3	TRIM8	0.4
