# Supplementary material for: Hyperlipidemia-associated specific modules and hub genes revealed by integrative methods of WGCNA and MetaDE
Source: Front Genet. 2025 Dec 10;16:1592778. doi: 10.3389/fgene.2025.1592778 (PMC12726586; doi:10.3389/fgene.2025.1592778)
Supplement: Supplementary file 4 [file Table1.xlsx]

## Sheet: MetaDE-test-sig
Symbol	p	FDR	Q	Qp	tau2	GSE13985-logFC	GSE1010-logFC
AHSP	0.0006	0.0486	0.0834272	0.772706	0	-1.13948	-0.465205
COMMD8	2.11e-05	0.00171	0.54562	0.460113	0	-0.743932	-0.279625
PSMC6	0.000465432	0.0377	0.902935	0.341996	0	-0.66835	-0.146219
STOM	0.000248148	0.0201	0.0532973	0.817422	0	-0.64208	-0.236532
GYPE	0.00054321	0.044	0.000146464	0.990344	0	-0.610301	-0.564701
GCLM	5.26e-06	0.000426	0.0272738	0.868828	0	-0.603092	-0.448589
BIRC2	0.00031358	0.0254	0.388892	0.532882	0	-0.544882	-0.136301
FOXO3	0.000319753	0.0259	0.0158308	0.899874	0	-0.541738	-0.393517
PI3	0.000267901	0.0217	0.219261	0.639604	0	-0.54171	-0.703362
CLIC2	0.000397531	0.0322	0.100995	0.750638	0	-0.534881	-0.741856
ITM2A	0.000345679	0.028	0.808066	0.368693	0	-0.520687	-0.156423
GZMK	2.56e-05	0.00207	0.000606433	0.980353	0	-0.507414	-0.674583
BAZ2B	0.00012431	0.0100691	0.913569	0.339169	0	-0.505979	-0.181925
CTNNAL1	0.000534568	0.0433	0.229927	0.631578	0	-0.502821	-0.16488
ANP32E	0.000203704	0.0165	0.833559	0.361246	0	-0.496125	-0.14036
DYNLT3	5.74e-05	0.00465	0.739348	0.38987	0	-0.475595	-0.156967
HP	0.00047037	0.0381	0.109646	0.740547	0	-0.456332	-0.395537
HAT1	0.000201235	0.0163	0.172691	0.677731	0	-0.453174	-0.264164
SP3	3.62e-06	0.000293	0.370173	0.54291	0	-0.445151	-0.361634
TOGARAM1	0.00024049	0.0194797	0.468218	0.493808	0	-0.439738	-0.124168
COPS4	0.000204938	0.0166	0.683896	0.408248	0	-0.439664	-0.157427
PIN1	0.000304938	0.0247	0.820159	0.365134	0	-0.43784	-0.131387
ST6GALNAC4	0.000504938	0.0409	0.892401	0.344827	0	-0.437354	-0.126772
ARL5A	0.000390123	0.0316	0.920048	0.337462	0	-0.429291	-0.0957184
GPR137B	0.000225926	0.0183	0.556583	0.45564	0	-0.422476	-0.251186
ALG13	0.000435802	0.0353	0.953433	0.328847	0	-0.422029	-0.176342
HPRT1	4.51e-05	0.00365	0.587587	0.443354	0	-0.398683	-0.207215
PPIE	0.000105062	0.00851	0.639142	0.424022	0	-0.394266	-0.185235
METTL18	0.000309874	0.0250998	0.489529	0.484138	0	-0.393845	-0.0741663
PEX11B	8.6e-05	0.00697	0.52415	0.469077	0	-0.387897	-0.219223
DGKQ	0.000271605	0.022	0.00817885	0.92794	0	-0.379872	-0.3385
TCEA1	0.000558025	0.0452	0.648401	0.420685	0	-0.37873	-0.209333
CDK17	5.85e-05	0.00474	0.530179	0.466532	0	-0.36879	-0.596186
PPA1	3.85e-05	0.00312	0.235937	0.627156	0	-0.368529	-0.245387
ETNK1	0.000181481	0.0147	0.598893	0.439001	0	-0.363102	-0.172931
TIMM17A	0.000162963	0.0132	0.846041	0.357675	0	-0.351867	-0.162472
RBM12	0.000269136	0.0218	0.462843	0.496298	0	-0.346323	-0.10759
TMCO1	3.49e-05	0.00283	0.661189	0.416141	0	-0.346169	-0.227845
TWISTNB	6.21e-05	0.00503	0.14821	0.700252	0	-0.340473	-0.451958
SYNM	1.57e-05	0.00127	0.145159	0.703206	0	-0.339757	-0.476997
TIGAR	0.000318519	0.0258	0.623192	0.429864	0	-0.338146	-0.1992
SPAST	0.000182716	0.0148	0.431315	0.511344	0	-0.336491	-0.380873
UBAC1	0.000283951	0.023	0.356209	0.550619	0	-0.334404	-0.300842
FPGT	0.000380247	0.0308	0.750318	0.386376	0	-0.32948	-0.231012
SLC17A5	0.00052963	0.0429	0.864244	0.352554	0	-0.322581	-0.145897
CYC1	0.00014321	0.0116	0.75786	0.383999	0	-0.321429	-0.111156
POP5	0.000249383	0.0202	0.623861	0.429616	0	-0.320367	-0.13017
MXI1	0.000290123	0.0235	0.00203666	0.964004	0	-0.319536	-0.311238
IL13RA1	0.000328593	0.026616	0.361795	0.547511	0	-0.318124	-0.151244
S100A9	0.000124777	0.0101069	0.725078	0.394483	0	-0.31718	-0.3297
PSME4	0.000316049	0.0256	0.505708	0.477003	0	-0.312703	-0.175226
NOC3L	0.000335802	0.0272	0.599819	0.438647	0	-0.309843	-0.107172
CLIP4	0.000335802	0.0272	0.507684	0.476143	0	-0.306654	-0.382973
C11orf71	0.000183951	0.0149	0.859421	0.353901	0	-0.305934	-0.282771
BABAM1	0.000358764	0.0290599	0.868118	0.351477	0	-0.305013	-0.0369938
CAT	0.000437295	0.0354209	0.648366	0.420697	0	-0.300604	-0.0237553
NOSIP	0.000438272	0.0355	0.386648	0.534066	0	-0.298634	-0.093357
POP4	4.86e-05	0.00394	0.691732	0.405576	0	-0.296828	-0.169599
ILF2	0.000151156	0.0122436	0.657916	0.417297	0	-0.296572	-0.203249
RPE	0.000211111	0.0171	0.676604	0.410759	0	-0.293388	-0.400377
WDYHV1	6.95e-05	0.00563	0.39091	0.531822	0	-0.292912	-0.21369
ARL6IP1	0.000172123	0.013942	0.667319	0.413988	0	-0.292852	-0.148647
BAD	4.26e-05	0.00345	0.267201	0.605215	0	-0.287874	-0.316507
FAM173A	0.000106173	0.0086	0.584988	0.444364	0	-0.286554	-0.195441
TLX1	0.000587654	0.0476	0.968632	0.325022	0	-0.286157	-0.194166
PRRG4	0.000144444	0.0117	0.338246	0.560843	0	-0.281738	-0.392582
AGFG1	0.00051358	0.0416	0.346937	0.555852	0	-0.280659	-0.436679
BAZ1A	0.000303704	0.0246	0.116118	0.733283	0	-0.27724	-0.186821
NUS1	0.000258025	0.0209	0.418085	0.517894	0	-0.276827	-0.325838
LEMD3	0.000364198	0.0295	0.335165	0.562634	0	-0.276457	-0.241581
HIST1H4D	0.000461728	0.0374	0.162706	0.686678	0	-0.2738	-0.318291
ARG1	0.000241174	0.0195351	0.00161914	0.967903	0	-0.273543	-0.267306
ZMYM1	0.00027284	0.0221	0.893009	0.344663	0	-0.273417	-0.504381
TLR5	6.11e-05	0.00495	0.00190997	0.965141	0	-0.272484	-0.738059
INPP1	0.000404938	0.0328	0.907583	0.340757	0	-0.269682	-0.0998067
IL18	0.000146914	0.0119	0.0246701	0.875192	0	-0.268043	-0.994942
MTCH2	0.000138197	0.0111939	0.166288	0.683432	0	-0.267959	-0.0866155
RANBP1	0.000123895	0.0100355	0.578388	0.446945	0	-0.267739	-0.264957
CRTAM	0.000567901	0.046	0.0138152	0.906434	0	-0.265613	-0.614459
WRB	6.25e-05	0.00506	0.0682726	0.793869	0	-0.265568	-0.2923
MCUB	0.000350617	0.0284	0.790828	0.37385	0	-0.265498	-0.107993
RDH14	0.000503704	0.0408	0.784366	0.375809	0	-0.263261	-0.118582
METTL9	0.000225926	0.0183	0.894629	0.344226	0	-0.259964	-0.152735
FZD2	0.000320988	0.026	0.48406	0.486589	0	-0.259555	-0.456135
SPIN1	0.000290123	0.0235	0.335472	0.562454	0	-0.259205	-0.686476
SERPINF1	0.000335802	0.0272	0.660785	0.416283	0	-0.258557	-0.474901
ZNF322	0.00010716	0.00868	0.783485	0.376077	0	-0.257498	-0.46078
ERO1B	0.000355556	0.0288	0.217146	0.641223	0	-0.256493	-0.420728
CYB561D2	2.89e-05	0.00234	0.370303	0.542839	0	-0.254402	-0.167596
ZNF250	0.000121605	0.00985	0.010827	0.917127	0	-0.25038	-0.536843
SOCS5	0.000560494	0.0454	0.0598482	0.806736	0	-0.249951	-0.332698
TM6SF1	0.000301052	0.0243852	0.121447	0.727471	0	-0.249801	-0.103093
CHAC1	0.000465432	0.0377	0.637108	0.42476	0	-0.248593	-0.314532
PUS3	0.000441975	0.0358	0.945679	0.330821	0	-0.248355	-0.175632
RPF1	0.000481481	0.039	0.689168	0.406448	0	-0.248253	-0.143076
WNT1	0.000191358	0.0155	0.204989	0.650723	0	-0.247142	-0.608384
RFC2	7.44e-05	0.00603	0.946919	0.330505	0	-0.246673	-0.280387
SHTN1	0.00061358	0.0497	0.0592666	0.807659	0	-0.244644	-0.81848
ETFA	0.000483951	0.0392	0.368036	0.544077	0	-0.24398	-0.206309
HELZ	0.000510008	0.0413106	0.760176	0.383274	0	-0.239719	-0.0198047
LSM12	0.000185185	0.015	0.139071	0.709206	0	-0.2392	-0.453141
EIF2D	0.000354321	0.0287	0.317086	0.573364	0	-0.239004	-0.103088
MPP5	0.000177778	0.0144	0.00140421	0.970108	0	-0.238643	-0.697353
MLST8	0.000434568	0.0352	0.446346	0.504075	0	-0.23739	-0.170557
TFB2M	0.000146061	0.011831	0.713706	0.398216	0	-0.237107	-0.112717
PQLC1	0.000416049	0.0337	0.0991648	0.752834	0	-0.236257	-0.17928
SMIM10L1	0.000250617	0.0203	0.553822	0.45676	0	-0.236222	-0.130482
CCT4	0.00038642	0.0313	0.53443	0.46475	0	-0.235952	-0.134177
ZNF550	0.00022716	0.0184	0.157224	0.691726	0	-0.235158	-0.785093
TNS4	0.00042963	0.0348	0.957127	0.327912	0	-0.234722	-0.313095
CRYZ	0.00037284	0.0302	0.00278759	0.957893	0	-0.234248	-0.340435
VAMP4	0.000479158	0.0388118	0.811899	0.367559	0	-0.232893	-0.0388911
FANCA	0.000553086	0.0448	0.979509	0.32232	0	-0.227516	-0.115359
MMADHC	0.000130864	0.0106	0.78616	0.375264	0	-0.226059	-0.156798
ICAM2	0.000366667	0.0297	0.0401956	0.841099	0	-0.225795	-0.144565
MRPL39	0.000385185	0.0312	0.0118963	0.913147	0	-0.225598	-0.125753
SLC25A6	0.000378366	0.0306476	0.640958	0.423364	0	-0.22339	-0.0380609
PSMD5	0.000571605	0.0463	0.571768	0.449557	0	-0.222827	-0.114303
HDC	0.000441975	0.0358	0.0405292	0.840449	0	-0.220555	-0.837813
ZNF253	0.000407407	0.033	0.441614	0.506345	0	-0.219701	-0.272503
NME6	9.46e-05	0.00766	0.00445072	0.94681	0	-0.21877	-0.330145
ZNF814	0.000238272	0.0193	0.00889201	0.924873	0	-0.216466	-1.092
STXBP3	6e-05	0.00486	0.631359	0.426857	0	-0.216244	-0.563747
RDH11	0.000375754	0.0304361	0.421205	0.516337	0	-0.216194	-0.0376267
PTER	0.000518519	0.042	0.227733	0.63321	0	-0.21501	-0.231214
PHKG2	0.00017037	0.0138	0.827202	0.363083	0	-0.214389	-0.237044
OAS2	0.000540741	0.0438	0.0988944	0.753161	0	-0.214185	-0.158417
BCL7B	0.000491358	0.0398	0.461288	0.497022	0	-0.214071	-0.179191
UBA5	0.000115679	0.00937	0.0378611	0.845722	0	-0.213879	-0.245525
CRIM1	0.000261728	0.0212	0.57456	0.448453	0	-0.213862	-0.561835
TEX264	0.000117531	0.00952	0.0763738	0.782273	0	-0.213734	-0.224599
BANF1	4.79e-05	0.00388	0.0146137	0.903781	0	-0.213263	-0.172539
ATG14	0.00012284	0.00995	0.0576907	0.810184	0	-0.212451	-0.335686
NUDT2	0.000324691	0.0263	0.714899	0.397822	0	-0.212321	-0.194467
TTC13	0.000314815	0.0255	0.1512	0.697391	0	-0.21195	-0.285402
C12orf43	3.89e-06	0.000315	0.795587	0.372416	0	-0.211453	-0.319528
SEC23A	0.000412346	0.0334	0.00515918	0.942739	0	-0.210715	-0.447686
UTP18	0.000159317	0.0129047	0.389431	0.532599	0	-0.210018	-0.106169
KLF9	0.000262963	0.0213	7.55e-06	0.997807	0	-0.209113	-0.417208
DHRS7B	0.000432099	0.035	0.0442815	0.833331	0	-0.206101	-0.308899
LMBRD1	0.000465432	0.0377	0.259982	0.610133	0	-0.206073	-0.126152
NR3C1	1.8e-05	0.00146	0.00121235	0.972224	0	-0.203898	-0.280592
PCMT1	1.81e-05	0.00147	0.0168154	0.896824	0	-0.203668	-0.293462
MRPL34	0.000241719	0.0195793	0.288368	0.591269	0	-0.202572	-0.0728113
TROAP	2.19e-05	0.00177	0.0580783	0.809559	0	-0.202013	-0.177811
CD300A	0.000253749	0.0205537	0.603765	0.437145	0	-0.201907	-0.0551089
MRPL9	0.000132099	0.0107	0.551408	0.457743	0	-0.201203	-0.144392
GAD1	0.000444444	0.036	0.532416	0.465593	0	-0.200579	-0.726271
ZNF267	0.000577778	0.0468	0.0011517	0.972928	0	-0.200517	-0.173912
PPP2R5E	0.000587654	0.0476	0.0730934	0.786885	0	-0.199954	-0.121591
MINPP1	8.2e-05	0.00664	0.0155978	0.90061	0	-0.199356	-0.496302
LINC00623	0.000391402	0.0317035	0.592418	0.441486	0	-0.199329	-0.0449304
KARS	0.000444483	0.0360031	0.405634	0.524194	0	-0.199326	-0.0673265
CTSO	0.000342963	0.02778	0.968899	0.324955	0	-0.199006	-0.040671
QARS	0.000486648	0.0394185	0.609066	0.43514	0	-0.198976	-0.0242844
MORF4L1	6.67e-05	0.0054	0.167622	0.682234	0	-0.198787	-0.156425
UBE2V2	0.000296296	0.024	0.138834	0.709443	0	-0.198377	-0.116865
CCP110	4.15e-06	0.000336	0.608177	0.435475	0	-0.198133	-0.460234
PPP4R3B	0.000204938	0.0166	0.182917	0.668878	0	-0.197771	-0.601802
CHMP2B	5.47e-05	0.00443	0.174793	0.675887	0	-0.197487	-0.258205
ZNF263	1.52e-05	0.00123	0.0585774	0.808759	0	-0.196763	-0.232367
REN	0.000307407	0.0249	0.597646	0.439478	0	-0.195498	-0.230101
BCLAF1	0.000476543	0.0386	0.747123	0.387389	0	-0.195449	-0.0936204
SNX13	0.000576543	0.0467	0.25278	0.615125	0	-0.195048	-0.15213
RNF38	0.000458025	0.0371	0.982136	0.321672	0	-0.194824	-0.101033
AMIGO2	0.000397531	0.0322	0.581014	0.445915	0	-0.194411	-0.424481
TRIM27	9.74e-05	0.00789	0.241459	0.623155	0	-0.193155	-0.380327
TMX2	0.000551209	0.0446479	0.759962	0.383341	0	-0.192633	-0.0109209
COQ10B	0.000173793	0.0140772	0.908511	0.34051	0	-0.19258	-0.0913364
PCNA	0.000185185	0.015	0.0481803	0.82626	0	-0.19174	-0.203966
SLC9B2	0.0006	0.0486	0.535634	0.464248	0	-0.191587	-0.0881998
ELOVL4	0.000393827	0.0319	0.677968	0.410287	0	-0.191541	-0.622517
HCP5	0.000450865	0.0365201	0.44056	0.506852	0	-0.190999	-0.0513848
NFYB	5.36e-06	0.000434	0.975774	0.323244	0	-0.190413	-0.253948
PHF10	0.000374074	0.0303	0.0425329	0.836607	0	-0.190012	-0.152585
BUD31	0.000564198	0.0457	0.953933	0.32872	0	-0.188851	-0.0916232
EIF2B3	0.000304938	0.0247	0.688387	0.406713	0	-0.188532	-0.156537
KPNA5	0.000569377	0.0461196	0.979504	0.322321	0	-0.186787	-0.00704945
SNX10	0.000144037	0.011667	0.00478648	0.944843	0	-0.186415	-0.154031
MYH8	6.83e-06	0.000553	0.014993	0.902546	0	-0.186245	-1.30222
ABHD5	0.000532741	0.043152	0.0682614	0.793885	0	-0.185157	-0.220723
GALC	0.000277778	0.0225	0.433623	0.510216	0	-0.185003	-0.219794
ZNF200	0.00022963	0.0186	0.80625	0.369231	0	-0.18463	-0.226269
RFPL1S	0.000108356	0.00877681	0.952477	0.32909	0	-0.184248	-0.404712
CDK5	0.00057284	0.0464	0.42149	0.516195	0	-0.182549	-0.240729
BTG3	0.000287654	0.0233	0.55659	0.455638	0	-0.181799	-0.106389
PWP1	0.000265924	0.0215399	0.90313	0.341944	0	-0.181339	-0.0661504
HMGN3	0.00019686	0.0159457	0.208642	0.647834	0	-0.181308	-0.0861659
CEBPZ	0.000469136	0.038	0.470223	0.492885	0	-0.18016	-0.12438
NDUFAF1	0.000309877	0.0251	0.0250582	0.874222	0	-0.179981	-0.195487
OGFRL1	0.000425926	0.0345	0.106705	0.743927	0	-0.179938	-0.513698
TMEM251	0.000366667	0.0297	0.0793419	0.778191	0	-0.178223	-0.268789
SLC37A4	0.00025679	0.0208	0.11137	0.73859	0	-0.176	-0.225419
U2SURP	0.000174352	0.0141225	0.375158	0.540206	0	-0.175744	-0.127217
TDG	0.000266667	0.0216	0.00130117	0.971225	0	-0.175728	-0.179598
COPS2	0.000434568	0.0352	0.695835	0.404187	0	-0.175601	-0.127336
S100A10	0.000617284	0.05	0.532215	0.465677	0	-0.175543	-0.360415
RTP4	2.21e-05	0.00179	6.02e-06	0.998042	0	-0.174603	-0.378603
RET	0.000387654	0.0314	0.241161	0.623369	0	-0.171161	-0.302361
FANCL	0.000339506	0.0275	0.826469	0.363295	0	-0.17077	-0.128875
ERLIN1	0.000124691	0.0101	0.494565	0.481898	0	-0.17059	-0.190713
KDM7A	0.000579263	0.0469203	0.000992315	0.97487	0	-0.170077	-0.124821
SOX17	0.000367901	0.0298	0.833913	0.361143	0	-0.170052	-0.5282
ATF6	0.000225279	0.0182476	0.489514	0.484144	0	-0.169594	-0.158344
MIOS	0.000131921	0.0106856	0.085846	0.769526	0	-0.169462	-0.0817801
TAL1	0.000433333	0.0351	0.0830606	0.773192	0	-0.168268	-0.332772
TUG1	0.000147871	0.0119775	0.655344	0.418209	0	-0.16755	-0.199062
TFIP11	0.000233333	0.0189	0.103092	0.74815	0	-0.164851	-0.163726
S1PR1	0.000411111	0.0333	0.329516	0.565944	0	-0.164443	-0.193584
CYB5B	0.000541975	0.0439	0.288909	0.590921	0	-0.164338	-0.238024
THNSL1	0.000279012	0.0226	0.0751541	0.783975	0	-0.163769	-0.750871
DUSP10	4.86e-05	0.00394	0.033496	0.854783	0	-0.163304	-0.390767
ATP6V0B	0.000438485	0.0355173	0.342412	0.55844	0	-0.162458	-0.0270425
ZNF391	3.8e-06	0.000308	0.332014	0.564476	0	-0.162253	-0.697825
SYPL1	0.000582716	0.0472	0.102903	0.748373	0	-0.162088	-0.136222
TMEM101	0.000445679	0.0361	0.141508	0.706787	0	-0.160989	-0.678883
TLK1	6.44e-05	0.00522	0.323633	0.569433	0	-0.160421	-0.184853
PMM1	0.000107901	0.00874	0.0499484	0.823153	0	-0.158946	-0.245821
ERI3	0.000320988	0.026	0.179973	0.671396	0	-0.158535	-0.461838
EMX1	0.00037037	0.03	0.986365	0.320633	0	-0.158254	-0.290256
USH1C	0.000520988	0.0422	0.534383	0.46477	0	-0.158107	-0.366484
CAMK4	0.000116049	0.0094	0.132284	0.716075	0	-0.157757	-0.265473
NUDT4	0.000248148	0.0201	0.772978	0.379297	0	-0.157729	-0.273472
SC5D	0.000197531	0.016	0.12097	0.727985	0	-0.157228	-0.179511
OPRL1	4.74e-05	0.00384	0.0166961	0.897189	0	-0.156913	-0.659646
HDAC2	0.000346914	0.0281	0.282589	0.595009	0	-0.156725	-0.21839
HIBCH	0.00042716	0.0346	0.616379	0.432396	0	-0.156552	-0.17622
EXOSC8	0.000604488	0.0489635	0.327979	0.566852	0	-0.156241	-0.0268185
HIST1H3G	0.000434568	0.0352	0.638641	0.424203	0	-0.156233	-0.604474
CYTL1	0.000138272	0.0112	0.311128	0.576989	0	-0.156071	-0.319697
AP3B2	0.000222222	0.018	0.00175444	0.96659	0	-0.155883	-0.276239
ANXA4	0.000191857	0.0155405	0.117497	0.731765	0	-0.155667	-0.160503
GGCT	0.000185557	0.0150301	0.453129	0.500853	0	-0.155592	-0.0505553
GTF2A2	0.00045679	0.037	0.716592	0.397264	0	-0.153259	-0.0894345
TBCE	0.000135802	0.011	0.27711	0.598601	0	-0.153177	-0.203818
LINC01806	6.31e-05	0.00511051	0.0156062	0.900583	0	-0.152908	-0.669487
PTPRN	0.00032716	0.0265	0.14384	0.704493	0	-0.152717	-0.290217
RBM4	0.000383951	0.0311	0.359297	0.548897	0	-0.152372	-0.193445
DNAAF2	9.14e-05	0.0074	0.371883	0.54198	0	-0.152051	-1.05072
XPOT	0.000571605	0.0463	0.180145	0.671249	0	-0.151661	-0.20167
PPIA	0.000482716	0.0391	0.0127123	0.91023	0	-0.151033	-1.02606
CLEC11A	0.000295062	0.0239	0.000618123	0.980165	0	-0.150834	-0.73415
CPOX	0.000498176	0.0403522	0.800998	0.370795	0	-0.150552	-0.0363524
RPL3L	0.000367901	0.0298	0.0789331	0.778749	0	-0.147755	-0.552566
TADA3	0.000341975	0.0277	0.0684929	0.793544	0	-0.14727	-0.449834
MSN	0.000246914	0.02	0.508288	0.475881	0	-0.146755	-0.146567
RRP8	0.000409877	0.0332	0.000353703	0.984995	0	-0.146752	-0.501809
IL10RB	0.000559634	0.0453303	0.202834	0.652443	0	-0.146236	-0.0463264
TOMM70	0.000140427	0.0113746	0.00224043	0.962248	0	-0.145739	-0.112471
SRSF9	0.00044321	0.0359	0.505689	0.477011	0	-0.145282	-0.15995
PIH1D1	0.000407407	0.033	0.151997	0.696635	0	-0.14472	-0.12992
TTC31	0.000303693	0.0245991	0.685391	0.407737	0	-0.144677	-0.0624382
TBCB	0.000224279	0.0181666	0.0243922	0.875891	0	-0.144632	-0.114583
EFR3B	0.000302469	0.0245	0.0435828	0.834632	0	-0.143649	-0.625917
ACTR3	0.000341975	0.0277	0.00566849	0.939984	0	-0.143526	-0.195901
PIK3R3	0.000262963	0.0213	0.068002	0.794268	0	-0.143451	-0.240277
ARC	0.000201235	0.0163	0.0213633	0.883794	0	-0.14337	-0.353
SLC28A2	0.000291358	0.0236	0.0924993	0.761024	0	-0.142723	-0.237937
RNF19A	0.000322222	0.0261	0.252073	0.615619	0	-0.142516	-0.542527
SNAPC3	0.000509877	0.0413	0.546652	0.459689	0	-0.142359	-0.130718
GPKOW	0.000266667	0.0216	0.00960572	0.921925	0	-0.142193	-0.111521
LINC00474	8.56e-05	0.00693754	0.000977485	0.975058	0	-0.142144	-0.613426
KCNJ2	0.000189999	0.01539	3.63e-05	0.995193	0	-0.142111	-0.338173
BGLAP	0.000383464	0.0310606	0.589489	0.442617	0	-0.141827	-0.0645707
GLT8D1	8.6e-05	0.00697	0.649842	0.420169	0	-0.141803	-0.318719
NR5A2	0.000538272	0.0436	0.0307492	0.860801	0	-0.140987	-0.36962
GDE1	0.000276184	0.0223709	0.00964509	0.921766	0	-0.140784	-0.268807
ABTB2	3.56e-05	0.00288	0.219912	0.639107	0	-0.140713	-0.812711
RASIP1	3.98e-05	0.00322	0.0801892	0.777041	0	-0.140632	-0.714696
SUCLA2	0.000481481	0.039	0.0664234	0.796617	0	-0.140554	-0.163383
FRAT2	0.000256896	0.0208086	0.0271151	0.869206	0	-0.14015	-0.256151
MOB3B	0.000166667	0.0135	0.00557826	0.940463	0	-0.139783	-0.374311
FASTKD3	0.00019662	0.0159262	0.0462491	0.829724	0	-0.139616	-0.193871
PFDN1	0.00011358	0.0092	0.124954	0.723722	0	-0.138945	-0.243145
PLAUR	0.000237037	0.0192	0.00239045	0.961005	0	-0.138796	-0.33242
HLA-DMA	0.000354354	0.0287027	0.106805	0.743811	0	-0.138566	-0.111614
GCA	9.88e-05	0.008	0.538609	0.46301	0	-0.138314	-0.322013
HLA-DQA2	0.000333333	0.027	0.740698	0.389437	0	-0.137466	-0.463807
RNFT1	0.000413024	0.0334549	0.0263233	0.871113	0	-0.136102	-0.167916
PSMG1	0.000309062	0.025034	0.141191	0.707099	0	-0.135756	-0.0493349
HS3ST3A1	0.000601235	0.0487	0.958503	0.327564	0	-0.135671	-0.373281
VEGFB	0.000211111	0.0171	0.241897	0.622839	0	-0.135598	-0.17124
LIN7C	0.000138272	0.0112	0.00364481	0.951859	0	-0.135294	-0.354202
CIDEB	0.000490123	0.0397	0.0352905	0.850988	0	-0.135198	-0.391462
ATP5F1A	0.000430126	0.0348402	0.159994	0.689162	0	-0.135066	-0.0620104
PYGB	0.000450617	0.0365	0.36909	0.543501	0	-0.134607	-0.274444
DYNC1LI2	0.000379991	0.0307792	0.355428	0.551056	0	-0.13446	-0.200812
EFCAB2	0.00015679	0.0127	0.00538522	0.9415	0	-0.134011	-0.441399
PUS7L	0.000180883	0.0146515	0.334399	0.56308	0	-0.134007	-0.209499
WDR12	0.000577778	0.0468	0.087855	0.766922	0	-0.133814	-0.105668
ADGRE1	0.000471605	0.0382	0.00677187	0.934415	0	-0.133591	-0.513399
TMEM209	0.000320988	0.026	0.052904	0.818085	0	-0.132878	-0.791297
TLX3	0.000414815	0.0336	0.00914855	0.9238	0	-0.13284	-0.993976
TIMM10B	0.000498339	0.0403655	0.214896	0.642957	0	-0.132214	-0.0931839
YIF1B	0.000241975	0.0196	0.0107572	0.917394	0	-0.131802	-0.309118
CMAS	0.000149383	0.0121	0.0566448	0.81188	0	-0.131658	-0.325174
PTX3	0.00037037	0.03	0.842954	0.358553	0	-0.131563	-0.41488
MC4R	2.23e-05	0.00181	0.304569	0.581032	0	-0.131432	-0.642207
PRAME	0.000266667	0.0216	0.000833515	0.976968	0	-0.130843	-0.668845
PTTG1	0.000525926	0.0426	0.086774	0.768319	0	-0.130807	-0.129934
RBMS1	0.000587654	0.0476	0.261677	0.60897	0	-0.130557	-0.433457
SNF8	3.8e-05	0.00308	0.00294351	0.956733	0	-0.130494	-0.246635
PPP2CA	0.000419753	0.034	0.339175	0.560306	0	-0.130429	-0.13848
SLCO1B3	6.64e-05	0.00538	0.015822	0.899902	0	-0.130343	-0.682545
HMG20B	0.000508642	0.0412	0.0139754	0.905895	0	-0.13008	-0.525918
CPNE3	0.000481481	0.039	4.3e-05	0.994766	0	-0.129645	-0.341745
KLHDC8A	0.000555556	0.045	0.738659	0.390091	0	-0.128457	-0.259252
PRIM2	0.000137037	0.0111	0.0797907	0.777581	0	-0.127801	-0.410293
RRN3	0.000594052	0.0481182	0.270033	0.60331	0	-0.127789	-0.0525572
RPS6KB2	0.000575309	0.0466	0.0763759	0.78227	0	-0.127652	-0.180938
SCP2	0.000561056	0.0454455	0.160596	0.688608	0	-0.127495	-0.0797733
CTSD	9.16e-05	0.00742	0.0193852	0.889268	0	-0.125807	-0.709605
ARHGEF2	0.000295062	0.0239	0.902832	0.342023	0	-0.125214	-0.238683
MTMR2	0.000403704	0.0327	0.00332232	0.954036	0	-0.124788	-0.188122
SLC12A2	0.000431878	0.0349821	0.219916	0.639104	0	-0.124584	-0.0390379
SPAG8	0.000512346	0.0415	0.00306004	0.955885	0	-0.124568	-0.682379
ABHD17B	0.000565256	0.0457857	0.307501	0.579218	0	-0.124464	-0.0862701
SDHAF3	0.000512346	0.0415	0.0784197	0.779451	0	-0.12406	-0.227554
GINS1	0.000218519	0.0177	0.0377628	0.84592	0	-0.123921	-0.198207
CASR	0.000359259	0.0291	0.000158778	0.989946	0	-0.123147	-0.398078
TGDS	0.000562963	0.0456	0.869185	0.351181	0	-0.122159	-0.0959558
CASP5	0.000544444	0.0441	6.59e-05	0.993525	0	-0.121596	-0.593096
IFT140	0.000141975	0.0115	0.0638821	0.800462	0	-0.121059	-0.815669
MAP2	2.95e-05	0.00239	0.475615	0.490415	0	-0.120194	-0.609788
SALL2	0.000297531	0.0241	0.0101271	0.919841	0	-0.120134	-0.269679
HNRNPR	0.000425926	0.0345	0.766163	0.381407	0	-0.120075	-0.259645
ADGRL2	0.000487654	0.0395	0.0287674	0.865317	0	-0.119984	-0.690774
HCG18	0.000146673	0.0118805	0.244823	0.620744	0	-0.119792	-0.485427
ZSCAN16	0.000546914	0.0443	0.0175192	0.894699	0	-0.119524	-0.24647
GADD45A	0.000112346	0.0091	0.128556	0.719934	0	-0.117399	-0.367573
BCS1L	0.000386982	0.0313455	0.420113	0.516881	0	-0.117283	-0.030608
GPN1	0.00033412	0.0270637	0.287389	0.591899	0	-0.116147	-0.111032
BNIP3L	0.00055679	0.0451	0.308796	0.57842	0	-0.115932	-0.187197
GPR19	0.000274074	0.0222	0.170212	0.679923	0	-0.115877	-0.627173
CYHR1	8.26e-05	0.00669	0.000927128	0.975709	0	-0.115316	-0.276502
L2HGDH	0.000360494	0.0292	0.117365	0.73191	0	-0.11527	-0.557647
RUBCN	0.000358025	0.029	0.0486814	0.825374	0	-0.114461	-0.169316
MNS1	0.000253086	0.0205	0.368486	0.543831	0	-0.114181	-0.324072
STAM2	0.000338272	0.0274	0.31697	0.573434	0	-0.114122	-0.484538
INTS13	0.000616998	0.0499769	0.225581	0.63482	0	-0.113404	-0.0401513
MASP2	0.00042716	0.0346	5.69e-06	0.998097	0	-0.112797	-0.214718
NUP37	0.000212346	0.0172	0.0956791	0.757078	0	-0.112601	-0.149446
GFPT1	0.00017284	0.014	0.000886958	0.976241	0	-0.111202	-0.389947
MAD2L1	5.41e-05	0.00438	0.0613908	0.804311	0	-0.110866	-0.3563
NPAP1	0.000132099	0.0107	0.408199	0.522885	0	-0.110751	-0.244394
CDC25A	0.000158025	0.0128	0.00478247	0.944866	0	-0.110192	-0.719388
JPH3	0.000149383	0.0121	0.0363963	0.848699	0	-0.110189	-0.842547
ABHD14A	0.000287654	0.0233	0.0336588	0.854435	0	-0.109713	-0.193244
ATP5F1B	0.000289079	0.0234154	0.136935	0.711347	0	-0.109522	-0.0833346
LBR	0.000444444	0.036	0.00801058	0.928683	0	-0.109496	-0.252902
FDX1	0.000364198	0.0295	0.498694	0.480074	0	-0.109097	-0.204778
TDP2	0.000309481	0.025068	0.00278661	0.957901	0	-0.108322	-0.190696
TMEM14A	5.04e-05	0.00408	0.311371	0.57684	0	-0.107927	-0.356908
PGC	0.000130864	0.0106	0.450478	0.502108	0	-0.107583	-0.486763
NMI	0.000453086	0.0367	0.0349145	0.851775	0	-0.107448	-0.18452
SALL1	0.000338272	0.0274	0.811423	0.3677	0	-0.107264	-0.500478
OTUB2	0.000560494	0.0454	0.0218398	0.882514	0	-0.106798	-0.594571
CTBP2	0.000159259	0.0129	0.244853	0.620723	0	-0.106513	-1.32931
NUP54	0.000315792	0.0255792	0.0480719	0.826453	0	-0.106428	-0.0808049
PARG	0.000532099	0.0431	0.502949	0.478207	0	-0.105784	-0.262844
OR1E3	7.88e-05	0.00638	0.216856	0.641446	0	-0.105761	-0.650066
UBP1	0.000484201	0.0392203	0.171016	0.67921	0	-0.105593	-0.0439616
NUP205	0.000249108	0.0201777	0.000398031	0.984083	0	-0.105517	-0.130645
PJA2	0.000383491	0.0310628	6.25e-05	0.993693	0	-0.104555	-0.116612
ZNF585B	0.000511111	0.0414	0.0667549	0.796122	0	-0.104396	-0.454837
ZNF225	0.000391358	0.0317	0.0073732	0.931572	0	-0.104187	-0.840655
RAB21	0.000461728	0.0374	0.000173619	0.989487	0	-0.103392	-0.105702
CCHCR1	4.69e-05	0.0038	0.308857	0.578382	0	-0.103313	-0.802796
RFC1	0.000307407	0.0249	0.0133245	0.908103	0	-0.102876	-0.150012
KRIT1	0.000525926	0.0426	0.376751	0.539347	0	-0.102519	-0.328647
P2RY10	0.000580247	0.047	0.581114	0.445876	0	-0.102255	-0.269409
ENDOU	0.000249383	0.0202	0.140278	0.708004	0	-0.1022	-0.404569
EFHD1	0.000435802	0.0353	0.193835	0.659744	0	-0.101057	-0.541969
ZNF85	0.000554321	0.0449	0.32376	0.569357	0	-0.100283	-0.202889
EIF4A1	0.000402469	0.0326	0.581121	0.445873	0	-0.100263	-0.565755
ZMAT4	0.000182716	0.0148	0.154179	0.694573	0	-0.0999893	-0.496284
FAR2	7.05e-05	0.00571	0.786849	0.375055	0	-0.0995728	-0.664452
LGALS13	0.000150617	0.0122	0.188419	0.664236	0	-0.0992692	-0.497383
TRIM8	0.00041358	0.0335	0.313191	0.575729	0	-0.0990847	-0.198052
SUMO2	0.00054321	0.044	0.154584	0.694192	0	-0.0981349	-0.105539
SLC16A7	0.00022272	0.0180403	0.0659731	0.797293	0	-0.0973355	-0.4251
PPP2CB	0.00037284	0.0302	0.180914	0.670589	0	-0.0966406	-1.00216
NQO1	4.6e-05	0.00373	0.342919	0.558149	0	-0.0964863	-1.04801
ADM2	0.000498765	0.0404	0.157031	0.691905	0	-0.0964849	-0.584061
ROR2	0.000285185	0.0231	0.00298463	0.956432	0	-0.0964519	-0.944765
GRK3	0.000174483	0.0141331	0.114398	0.735192	0	-0.0960507	-0.249479
CD2AP	0.000220988	0.0179	0.041722	0.838151	0	-0.0956971	-0.296579
SPIDR	0.000371605	0.0301	0.513164	0.473773	0	-0.09541	-0.443004
TEAD4	0.00024321	0.0197	0.141435	0.706858	0	-0.0952791	-0.478445
CA3	0.000109012	0.00883	0.0138114	0.906447	0	-0.0950627	-0.79126
MYO15A	0.000302469	0.0245	0.764653	0.381876	0	-0.093763	-0.149061
F9	0.000344444	0.0279	0.677812	0.410341	0	-0.0925911	-0.359785
HIST1H2AL	0.000225926	0.0183	0.258609	0.611078	0	-0.0921917	-0.42299
SH3BP2	0.000433258	0.0350939	0.130238	0.718185	0	-0.0912876	-0.112016
TMA16	0.00041358	0.0335	0.0135689	0.907268	0	-0.0907977	-0.371082
MSRB1	0.00044353	0.035926	0.0166624	0.897292	0	-0.0903802	-0.0604415
P2RX3	0.000588889	0.0477	0.0752709	0.783811	0	-0.0895359	-0.433582
CHRNG	0.000525926	0.0426	0.098243	0.753948	0	-0.0894128	-0.275982
STMN1	0.000281481	0.0228	0.0471894	0.828028	0	-0.0890845	-0.187728
MCFD2	0.000491358	0.0398	0.00491758	0.944094	0	-0.088333	-0.158272
H3F3B	0.000205321	0.016631	0.000330939	0.985486	0	-0.0878671	-0.144641
VDAC3	0.000223634	0.0181144	0.0463066	0.829619	0	-0.0877871	-0.0720424
S100A6	0.000317284	0.0257	0.089669	0.764598	0	-0.0870144	-0.325426
KANSL1L	3.56e-06	0.000288	0.535717	0.464213	0	-0.0868722	-1.56127
HMGB3	0.000332099	0.0269	0.0310577	0.860112	0	-0.0854688	-0.139364
ANKRD34C	0.000569136	0.0461	0.0116454	0.914064	0	-0.0850868	-0.274626
HSPA13	0.000379012	0.0307	0.0686729	0.793279	0	-0.0843349	-0.20335
ANKRD1	0.000150617	0.0122	0.391917	0.531293	0	-0.0838422	-1.01053
ZNF710	0.000466667	0.0378	0.130099	0.71833	0	-0.0837977	-0.266531
TRAF2	0.000207407	0.0168	0.0268537	0.869833	0	-0.08306	-0.428295
GMPR2	0.000419469	0.033977	0.0569741	0.811344	0	-0.0829977	-0.0433903
ARL14	0.00051358	0.0416	0.501017	0.479054	0	-0.0825902	-0.603357
KRT37	0.000115185	0.00933	0.0451437	0.83174	0	-0.0812872	-0.356905
DGCR9	0.000183035	0.0148259	0.136079	0.71221	0	-0.0810988	-0.520696
TRIM46	0.000240741	0.0195	0.284987	0.593451	0	-0.0806413	-0.835789
2019-09-11	4.67e-05	0.00378	0.109374	0.740858	0	-0.0805153	-0.264316
EOGT	0.000364561	0.0295295	0.416975	0.51845	0	-0.0796241	-0.146917
ZNF20	0.000458025	0.0371	0.00959408	0.921972	0	-0.0794599	-0.194504
LY6G6D	0.00031358	0.0254	0.440492	0.506885	0	-0.0790949	-0.632475
ANXA2	0.000349129	0.0282795	0.00215824	0.962946	0	-0.0790834	-0.112851
XRCC4	0.000481481	0.039	0.0287754	0.865299	0	-0.0785914	-0.917182
RAD51D	0.000451852	0.0366	0.171421	0.678852	0	-0.0780793	-0.328379
ZNF408	0.000140741	0.0114	0.239367	0.624664	0	-0.0778734	-0.591334
NOL8	0.000499369	0.0404489	0.0338508	0.854024	0	-0.0778697	-0.0689246
PIR	5.23e-05	0.00424	0.189525	0.663313	0	-0.0775992	-0.507821
PPP2R2D	0.000266667	0.0216	0.0244907	0.875643	0	-0.0771265	-0.473115
NAA50	0.00012963	0.0105	0.244323	0.621101	0	-0.0767096	-1.1336
PDE3A	0.000553086	0.0448	0.438249	0.507969	0	-0.07659	-0.489415
MCCC2	0.000511111	0.0414	0.0148026	0.903164	0	-0.0763928	-0.165128
ZNF780B	0.00047037	0.0381	0.0930183	0.760375	0	-0.075943	-0.883735
HCG9	0.000306729	0.0248451	0.00325715	0.954488	0	-0.0755257	-0.14514
SLC4A4	0.000469136	0.038	0.0501197	0.822855	0	-0.0753572	-0.313003
ADIPOR1	0.000565188	0.0457802	0.00736938	0.93159	0	-0.0753508	-0.0765773
SOX9	0.000387654	0.0314	0.0301392	0.862175	0	-0.0750635	-0.207287
LINC01565	0.000155798	0.0126196	0.0686165	0.793362	0	-0.0749816	-0.571923
STUB1	0.000422222	0.0342	0.250771	0.616533	0	-0.0745046	-0.144058
VPS45	0.000468468	0.0379459	5.94e-06	0.998055	0	-0.0741819	-0.0980233
NOX3	0.00057037	0.0462	0.830075	0.362251	0	-0.074122	-0.4975
CFHR3	0.000418519	0.0339	0.0033033	0.954167	0	-0.0738241	-0.522661
TTC19	0.000397122	0.0321668	0.02002	0.887481	0	-0.0728934	-0.0676727
TLR7	0.000133333	0.0108	0.198864	0.65564	0	-0.0719212	-0.345322
CDKN2D	0.000350626	0.0284007	0.0389634	0.843521	0	-0.0710804	-0.369269
AKR1B10	0.000325926	0.0264	0.0359034	0.849715	0	-0.0706349	-0.369614
CADM3-AS1	0.000474157	0.0384067	0.0963813	0.756216	0	-0.0703301	-0.0958873
GRK6	0.000460072	0.0372659	0.0644155	0.799649	0	-0.0701888	-0.0962115
DAAM1	0.000433333	0.0351	0.0730379	0.786964	0	-0.069498	-0.339189
KLHL18	0.000533333	0.0432	0.0567591	0.811694	0	-0.0692635	-0.402502
NEBL	4.22e-05	0.00342	0.41356	0.520168	0	-0.0690446	-1.03839
KLHL23	0.000182716	0.0148	0.238594	0.625223	0	-0.0684607	-0.339911
LINC00174	0.000487142	0.0394585	0.346973	0.555831	0	-0.068362	-0.0230535
NCAPD3	0.000566667	0.0459	0.0502689	0.822596	0	-0.0683036	-0.161302
MPI	0.000577778	0.0468	0.260263	0.609939	0	-0.0683027	-0.162883
ARL4A	0.000404938	0.0328	0.307899	0.578972	0	-0.0681833	-0.760497
FAM90A1	0.000518519	0.042	0.117303	0.731979	0	-0.0680309	-0.66521
PPP5C	0.000408642	0.0331	0.049342	0.824212	0	-0.0675868	-0.199124
ATP1B1	0.000109136	0.00884	0.812567	0.367362	0	-0.0673896	-0.696888
CLEC2D	0.000501815	0.040647	0.10808	0.742341	0	-0.0669151	-0.11546
GRK4	0.000482716	0.0391	0.055372	0.813966	0	-0.0665048	-0.302916
ELAVL4	6.12e-05	0.00496	2.67e-05	0.995877	0	-0.0661821	-0.656137
ADH1B	0.000430864	0.0349	0.127962	0.720555	0	-0.0661531	-0.675267
GLMN	0.000232099	0.0188	0.0126234	0.910543	0	-0.0659097	-0.348113
THAP9-AS1	0.000145844	0.0118134	0.326377	0.567801	0	-0.0633699	-0.539909
IFNA16	0.000385185	0.0312	0.0846506	0.771091	0	-0.0633362	-0.311001
UROD	0.000297531	0.0241	0.077915	0.780143	0	-0.063071	-0.129847
SH3GLB1	0.000298765	0.0242	0.471737	0.492189	0	-0.0629315	-0.199824
NOC4L	0.000534568	0.0433	0.32252	0.570097	0	-0.0625933	-0.388711
MRPL2	0.000164198	0.0133	0.343737	0.55768	0	-0.0624295	-0.322131
RGS11	0.000555556	0.045	0.000809216	0.977306	0	-0.0621846	-0.57489
LRCH4	0.000312346	0.0253	0.658862	0.416962	0	-0.0615709	-0.533293
TRMU	0.000407407	0.033	0.0289947	0.864791	0	-0.0613147	-0.252212
EZH2	0.00031358	0.0254	0.000170439	0.989584	0	-0.0611729	-0.226682
PSG4	0.000516049	0.0418	0.0133327	0.908075	0	-0.0606791	-0.333427
FGF8	0.00052716	0.0427	0.0995215	0.752405	0	-0.0599097	-0.68559
RHO	0.000612346	0.0496	0.073213	0.786715	0	-0.0597326	-0.575487
ESM1	6.74e-05	0.00546	0.249743	0.617256	0	-0.0593212	-1.01234
PDHX	0.000196479	0.0159148	0.120978	0.727976	0	-0.0591819	-0.173577
ENOPH1	0.000266598	0.0215945	0.0366176	0.848246	0	-0.0589112	-0.112089
PYCR1	0.000554321	0.0449	0.43986	0.50719	0	-0.0587354	-0.147827
KLHDC3	0.000253086	0.0205	0.0217527	0.882747	0	-0.0583395	-0.182573
SLC12A6	0.000469935	0.0380647	0.0497944	0.823421	0	-0.058299	-0.0755943
PCGF2	0.000496296	0.0402	0.00707268	0.932978	0	-0.0582285	-0.383287
MMP26	0.000204938	0.0166	0.0897349	0.764514	0	-0.058154	-0.416347
POLR2C	0.000555556	0.045	0.0850898	0.770515	0	-0.0579434	-0.163168
GPATCH2L	0.000392593	0.0318	0.00591978	0.938671	0	-0.0579115	-0.247895
TMEM144	0.000192593	0.0156	0.0251004	0.874117	0	-0.0576396	-1.17493
KCND3	0.000207407	0.0168	0.36656	0.544885	0	-0.0573312	-0.646134
TERF1	0.000400126	0.0324102	0.0309252	0.860407	0	-0.057289	-0.139014
PLN	9.59e-05	0.00777	0.165853	0.683824	0	-0.0567252	-1.87598
EPHA4	9.12e-05	0.00739	0.068545	0.793467	0	-0.0550192	-0.71765
ACVR1B	0.00047037	0.0381	0.127524	0.721013	0	-0.0549349	-0.619756
PDE4B	0.000210437	0.0170454	0.38089	0.537127	0	-0.0538825	-0.252679
PIGH	0.000447597	0.0362554	0.00910127	0.923997	0	-0.0537131	-0.101884
ECI2	0.000517312	0.0419022	0.0172395	0.895538	0	-0.0535265	-0.109303
NUP133	0.000167901	0.0136	0.599984	0.438584	0	-0.0525511	-0.137942
ORC3	0.000398765	0.0323	0.455559	0.499707	0	-0.0518929	-0.222628
KRTAP4-7	7.74e-05	0.00627	0.131992	0.716376	0	-0.0517182	-0.89197
PLA2G3	0.000145679	0.0118	0.330001	0.565659	0	-0.0503842	-0.942449
ESRRG	9.35e-05	0.00757	0.940118	0.332247	0	-0.0489587	-1.03944
TOPBP1	0.000332099	0.0269	0.610602	0.434561	0	-0.0483052	-0.175376
MAPK1IP1L	0.000270656	0.0219231	0.0214593	0.883535	0	-0.0479254	-0.62489
SMARCC2	0.000140741	0.0114	0.957775	0.327748	0	-0.0474585	-0.466429
UTP11	0.000549514	0.0445106	0.000423105	0.983589	0	-0.0470981	-0.078544
TBRG4	0.000326252	0.0264264	0.112086	0.737782	0	-0.0468833	-0.569403
ARPC1A	0.000330391	0.0267616	0.0658875	0.797422	0	-0.0460816	-0.25259
IER2	0.000482744	0.0391023	0.00149866	0.96912	0	-0.0454794	-0.082582
NR1D2	0.000150113	0.0121591	0.359211	0.548945	0	-0.0443757	-0.553304
IQCH	0.000374074	0.0303	0.0260124	0.87187	0	-0.0439299	-1.12167
LRRC59	0.000567901	0.046	0.129513	0.718938	0	-0.0436882	-0.105681
EIF4E	0.000164198	0.0133	0.286751	0.59231	0	-0.0429992	-0.353308
DLG2	0.0004	0.0324	0.403292	0.525394	0	-0.0429041	-1.04242
EPPIN	0.000309877	0.0251	0.0310569	0.860113	0	-0.0427191	-0.816733
LINC00667	0.000336095	0.0272237	0.0462354	0.829748	0	-0.0426054	-0.18954
2019-09-08	0.000309877	0.0251	0.219825	0.639173	0	-0.0423401	-0.263431
TNFRSF21	0.000432099	0.035	0.3736	0.541049	0	-0.0415499	-0.907086
CDKN2B-AS1	0.00037387	0.0302835	0.298339	0.584926	0	-0.0410039	-0.0840952
TRAPPC4	0.000241975	0.0196	0.465543	0.495045	0	-0.0409211	-0.283037
LRRC42	0.000503704	0.0408	0.132509	0.715845	0	-0.0407074	-0.112023
HTR1E	0.000287654	0.0233	0.549902	0.458358	0	-0.0399626	-0.905553
PMP2	0.00014321	0.0116	0.47312	0.491555	0	-0.0394183	-0.442119
RACGAP1	0.000544707	0.0441212	0.000345708	0.985166	0	-0.0392262	-0.0600559
KLK8	0.000430864	0.0349	0.388655	0.533007	0	-0.0390972	-0.611446
AMHR2	0.000379012	0.0307	0.68209	0.408868	0	-0.0390093	-0.458923
YWHAQ	0.000306671	0.0248404	0.187499	0.665006	0	-0.0386184	-0.157844
LILRB4	0.000365432	0.0296	0.135397	0.712901	0	-0.0385356	-0.345969
CALU	0.00041358	0.0335	0.590696	0.44215	0	-0.0383965	-0.800317
CST3	0.000328395	0.0266	0.588494	0.443002	0	-0.0383401	-0.240774
RANBP6	0.000277013	0.0224381	0.272582	0.601605	0	-0.038204	-0.24007
FAM182B	0.00036184	0.029309	0.0655127	0.797986	0	-0.0375042	-0.331428
AMY2B	0.000481481	0.039	0.416706	0.518585	0	-0.0370306	-0.734172
MAGED2	0.000186379	0.0150967	0.220425	0.638716	0	-0.0369894	-0.35385
PKNOX1	0.000567901	0.046	0.524214	0.46905	0	-0.0369373	-0.411195
CPE	0.000328395	0.0266	0.0322065	0.857575	0	-0.0356556	-0.473252
AP1S1	0.000503704	0.0408	0.431712	0.51115	0	-0.032733	-0.913996
PEX11A	0.000562963	0.0456	0.0397501	0.84197	0	-0.0326231	-0.598231
VPS26C	0.000588889	0.0477	0.234304	0.628351	0	-0.0325503	-0.19501
CHRNA3	0.000239506	0.0194	0.787326	0.37491	0	-0.0314641	-0.755967
ACTL6A	0.000454235	0.0367931	0.0753644	0.783681	0	-0.030858	-0.101429
PCBP4	0.000582716	0.0472	0.143231	0.70509	0	-0.0307373	-0.190844
GAMT	0.00052963	0.0429	0.485952	0.485739	0	-0.0299078	-0.721245
TCF21	0.000508642	0.0412	0.512505	0.474057	0	-0.0296594	-1.23912
GP9	0.000516049	0.0418	0.510676	0.474846	0	-0.0287907	-0.421429
EIF2B4	0.000252589	0.0204597	0.136923	0.71136	0	-0.0287264	-0.114339
KAT8	0.00020998	0.0170084	0.336471	0.561873	0	-0.0281835	-0.382318
STK3	0.000375309	0.0304	0.567607	0.451211	0	-0.0274051	-0.526895
ANKFY1	0.000539506	0.0437	0.514997	0.472984	0	-0.027141	-0.518709
MDM1	0.000579012	0.0469	0.117917	0.731305	0	-0.0247398	-0.255403
PPP4C	0.000567078	0.0459333	0.0347804	0.852057	0	-0.0244485	-0.290766
SHH	0.00052716	0.0427	0.594981	0.440499	0	-0.0243299	-0.892728
C1orf109	0.000443374	0.0359133	0.146974	0.701444	0	-0.0227287	-0.19657
FAM136A	0.00045679	0.037	0.69951	0.402948	0	-0.0226945	-0.209477
FOXN3-AS2	0.000408208	0.0330648	0.000201302	0.98868	0	-0.022053	-0.24102
CENPN	0.000335802	0.0272	0.600855	0.438252	0	-0.0214016	-0.357103
ARSB	0.00037037	0.03	0.521107	0.47037	0	-0.0207942	-0.395296
AGO3	0.000511111	0.0414	0.733395	0.391785	0	-0.0206257	-1.0127
BFSP2	0.000339506	0.0275	0.759659	0.383435	0	-0.0189071	-0.413539
PHYH	0.0005	0.0405	0.795441	0.37246	0	-0.017704	-0.258898
NPY	0.000395062	0.032	0.654729	0.418427	0	-0.0176969	-0.672844
NUDT13	0.000590123	0.0478	0.679776	0.409664	0	-0.0174951	-0.437828
CRYAB	0.00032963	0.0267	0.925182	0.336118	0	-0.0168723	-0.703093
RAB9A	0.000543781	0.0440463	0.1043	0.746729	0	-0.0165762	-0.0669745
MTIF2	0.000418902	0.0339311	0.216837	0.641461	0	-0.0159268	-0.117246
AFG3L2	0.000478702	0.0387749	0.161414	0.687858	0	-0.0136934	-0.0796661
NLRX1	0.00055428	0.0448967	0.0979341	0.754323	0	-0.0132834	-0.148564
RFPL3S	0.000594697	0.0481705	0.0193869	0.889263	0	-0.0109633	-0.19516
KLHL22	0.000548148	0.0444	0.766319	0.381358	0	-0.0098718	-0.296005
KIF25-AS1	0.000201706	0.0163382	0.425233	0.514338	0	-0.00926878	-0.483864
SKP2	0.000571605	0.0463	0.612159	0.433976	0	-0.00895248	-0.234059
P2RY2	0.000455556	0.0369	0.993472	0.318895	0	-0.00739083	-0.492697
CCT7	0.000563837	0.0456708	0.145295	0.703073	0	-0.00463971	-0.117533
TTTY9B	0.000446709	0.0361834	0.193852	0.65973	0	-0.00420113	-0.293666
SCFD1	0.000308768	0.0250102	0.393828	0.530294	0	-0.00410294	-0.144842
KIF1BP	0.00038799	0.0314272	0.297569	0.585411	0	-0.00287076	-0.16243
NUPR1	0.000607407	0.0492	0.920344	0.337385	0	-0.00219603	-0.674262
HP1BP3	0.000554321	0.0449	0.958209	0.327639	0	-0.00208804	-0.338605
KIF1B	0.000513873	0.0416237	0.189449	0.663375	0	0.00268599	0.275123
NOTCH1	0.00055679	0.0451	0.917236	0.338202	0	0.00305902	0.317907
VASH1-AS1	0.000263023	0.0213049	0.373051	0.541346	0	0.00557526	0.65058
ICAM3	0.000452579	0.0366589	0.214848	0.642994	0	0.00585133	0.0849202
FXYD7	0.000566667	0.0459	0.839373	0.359576	0	0.00686847	0.613761
GFRA2	0.000564198	0.0457	0.814386	0.366827	0	0.00841241	0.531153
B9D2	0.000302957	0.0245395	0.33797	0.561004	0	0.0089671	0.279485
PLAC4	0.000304621	0.0246743	0.332269	0.564326	0	0.0103718	0.442293
INPP5F	0.000507407	0.0411	0.776216	0.378301	0	0.0106007	0.717565
PDCD4-AS1	0.00011404	0.00923728	0.880073	0.348182	0	0.0108773	0.737888
SNAPC4	0.00037037	0.03	0.783594	0.376044	0	0.0111531	0.298003
TCL6	0.000116289	0.00941939	0.634924	0.425555	0	0.0114772	0.426042
DOCK4	0.000583951	0.0473	0.724562	0.394652	0	0.011957	0.876559
ADCY9	0.000422222	0.0342	0.947157	0.330444	0	0.0127779	0.627667
INPPL1	0.00038642	0.0313	0.815661	0.366452	0	0.0127838	0.186089
PHACTR1	0.00042963	0.0348	0.974172	0.323642	0	0.0138052	0.369264
CHRNA6	0.000249383	0.0202	0.750735	0.386244	0	0.0138288	0.400235
CNGA3	0.000460494	0.0373	0.718007	0.396798	0	0.01396	0.747588
EIF2AK3	0.000558383	0.0452291	0.0839681	0.77199	0	0.015123	0.119927
GDF10	0.000279012	0.0226	0.960511	0.327058	0	0.0153399	0.762954
CHRM4	0.000206173	0.0167	0.987865	0.320265	0	0.015837	0.743308
ACYP1	0.000243311	0.0197082	0.359576	0.548742	0	0.0159354	0.192186
TMOD2	0.000561728	0.0455	0.689586	0.406305	0	0.0161775	0.998743
DRD1	0.000449383	0.0364	0.534165	0.464861	0	0.016435	1.00287
MCF2L-AS1	0.000176682	0.0143112	0.443855	0.505268	0	0.016511	0.794631
RBM34	0.000537241	0.0435166	0.111715	0.7382	0	0.0167977	0.276527
EHHADH	0.000107778	0.00873	0.869617	0.351061	0	0.0172451	0.795385
JUNB	0.000439841	0.0356271	0.140848	0.70744	0	0.0174658	0.137183
RASL11B	0.000540741	0.0438	0.532942	0.465372	0	0.0187928	0.469584
RIMS1	0.000355556	0.0288	0.285207	0.593309	0	0.01885	0.83079
ZMIZ2	0.000561728	0.0455	0.321412	0.57076	0	0.0189511	0.569539
AKAP5	0.000482716	0.0391	0.528381	0.467288	0	0.0197392	0.78095
NPHP4	0.000495062	0.0401	0.772869	0.379331	0	0.020114	0.652704
S100PBP	0.000504938	0.0409	0.919566	0.337589	0	0.0212101	0.168036
DDX39A	0.000477435	0.0386723	0.0967472	0.755769	0	0.0213624	0.0338501
IFI44	0.000491358	0.0398	0.0996337	0.75227	0	0.0224306	0.361756
HDAC9	0.000404938	0.0328	0.623561	0.429727	0	0.022504	0.427079
MRPS14	0.000270321	0.021896	0.321249	0.570858	0	0.024328	0.117496
GSDMD	0.000341975	0.0277	0.724711	0.394603	0	0.0244821	0.19694
BPY2	0.000388889	0.0315	0.674565	0.411465	0	0.0245321	1.11066
GCNT3	0.000525926	0.0426	0.518883	0.471319	0	0.0246352	0.575796
MAP2K5	0.000253086	0.0205	0.98499	0.32097	0	0.0248118	0.649959
PAK3	0.000106173	0.0086	0.994151	0.31873	0	0.0249231	0.807485
SLC13A3	0.00024321	0.0197	0.984603	0.321065	0	0.0255671	1.11603
ZNF549	0.000282716	0.0229	0.425811	0.514052	0	0.0263384	1.64563
MAEA	0.000527958	0.0427646	0.0606566	0.805461	0	0.0269204	0.0796167
RARB	0.000592593	0.048	0.437383	0.508388	0	0.0269465	0.378345
CENPC	0.00051358	0.0416	0.732664	0.392021	0	0.0269953	0.335777
PDE6B	0.000223457	0.0181	0.836036	0.360533	0	0.0281117	0.803743
PLCB4	0.000191358	0.0155	0.328959	0.566273	0	0.0293848	0.843066
LINC00837	0.000179355	0.0145278	0.0985748	0.753547	0	0.0295178	0.551263
PHKA1	0.000587654	0.0476	0.0523429	0.819035	0	0.029785	0.854163
ZNF26	0.000143199	0.0115991	0.12935	0.719107	0	0.0300224	0.337985
GFOD1	0.000185185	0.015	0.815806	0.366409	0	0.0302259	0.260667
LINC01136	0.000592217	0.0479696	0.00810564	0.928262	0	0.0305835	0.139478
SLC25A21	0.000481481	0.039	0.32214	0.570325	0	0.0308038	1.06856
CHMP1A	0.000255556	0.0207	0.531073	0.466156	0	0.0312484	0.30199
RNF39	0.000549383	0.0445	0.357985	0.549628	0	0.0323765	0.523059
CDHR2	0.000546914	0.0443	0.395126	0.529617	0	0.03239	0.427078
GSN-AS1	0.000292738	0.0237117	0.10557	0.745245	0	0.033344	0.373007
ZNF613	0.000234568	0.019	0.659135	0.416865	0	0.0340249	1.36293
HSD17B2	0.000267901	0.0217	0.00106504	0.973966	0	0.0361242	0.834122
HYPM	0.00044321	0.0359	0.141504	0.70679	0	0.0367784	1.00867
NLGN4X	0.000433333	0.0351	0.300957	0.583283	0	0.0369622	0.750972
MXD3	0.000309337	0.0250563	0.0901896	0.763936	0	0.0369916	0.361492
PIGA	0.000509877	0.0413	0.394535	0.529925	0	0.0372688	0.349012
IL37	0.000433333	0.0351	0.438432	0.50788	0	0.0377965	1.04759
GUF1	0.00058624	0.0474855	0.0181945	0.892701	0	0.0379359	0.147596
F7	0.000479012	0.0388	0.352635	0.552625	0	0.0381829	0.264877
SPINK5	0.000530864	0.043	0.0672737	0.795348	0	0.0384034	0.604027
MSTN	0.000317284	0.0257	0.443722	0.505332	0	0.0389186	1.20149
ZBTB14	0.000194843	0.0157823	0.0473651	0.827713	0	0.0392127	0.499279
ABCD2	6.94e-05	0.00562	0.466481	0.49461	0	0.0393387	0.900494
CHD9	0.000345679	0.028	0.765949	0.381473	0	0.0394642	0.466312
S1PR4	0.000513721	0.0416114	0.00551369	0.940808	0	0.0396314	0.0989155
MUC16	0.000115679	0.00937	0.626509	0.428639	0	0.0400125	1.12357
PKLR	0.000201235	0.0163	0.585954	0.443988	0	0.0401035	0.277772
IFNA8	0.000537037	0.0435	0.22263	0.637043	0	0.0405807	1.11149
HECA	0.000460494	0.0373	0.552665	0.457231	0	0.0413879	0.335872
AP2A2	0.000469136	0.038	0.362938	0.546879	0	0.0415637	0.114308
TGFBR2	0.000310964	0.0251881	0.124933	0.723745	0	0.0416686	0.668369
ZNF606	0.000309877	0.0251	0.442636	0.505853	0	0.0421303	0.304203
FBXO40	0.000398765	0.0323	0.370213	0.542888	0	0.0421353	0.562699
CADPS2	8.32e-05	0.00674	0.351514	0.553257	0	0.0422171	0.878863
CHERP	0.000201235	0.0163	0.119354	0.729736	0	0.0423817	0.330463
UTRN	0.000447876	0.0362779	0.0242552	0.876237	0	0.0423842	0.155944
NGB	0.000454321	0.0368	0.304304	0.581196	0	0.0431005	0.735717
NEK9	0.000395062	0.032	0.033842	0.854043	0	0.0433408	0.234377
SCN10A	0.000348148	0.0282	0.389232	0.532703	0	0.0435086	0.385553
CIB2	0.000487654	0.0395	0.286327	0.592584	0	0.043883	0.64659
COL9A1	0.000569136	0.0461	1.79e-05	0.996625	0	0.0439044	0.30372
CHODL	0.000145679	0.0118	0.815103	0.366616	0	0.0442154	1.20851
ARRB1	0.000495062	0.0401	0.251824	0.615794	0	0.0447784	0.278697
CCDC181	0.000322222	0.0261	0.0325146	0.856903	0	0.0453098	0.451061
ST7L	0.000517284	0.0419	0.208172	0.648204	0	0.045379	0.671641
NRP2	0.000134568	0.0109	0.52111	0.470369	0	0.0457175	0.442268
GNA11	0.000344444	0.0279	0.413228	0.520336	0	0.0458086	0.759666
RAPGEF5	0.000304938	0.0247	0.00897645	0.924518	0	0.0462687	0.249407
GYPA	0.000593827	0.0481	0.0157014	0.900282	0	0.0467592	1.24049
LOX	0.000340741	0.0276	0.0563808	0.812311	0	0.047325	0.472889
UBB	0.000321949	0.0260779	0.0546373	0.815182	0	0.0477164	0.118492
ZNF516	0.000441975	0.0358	0.814219	0.366876	0	0.0482888	0.571528
HOMER1	0.000288889	0.0234	0.323044	0.569784	0	0.048466	0.623359
AMPD1	0.000183951	0.0149	0.0705659	0.790515	0	0.0488628	0.469141
MANSC1	0.000188508	0.0152691	0.414181	0.519855	0	0.0489924	0.557637
NDE1	0.000399114	0.0323282	0.0443556	0.833193	0	0.0491109	0.202975
SLC7A9	0.000160494	0.013	0.669775	0.41313	0	0.0491321	0.485483
SPON1	0.000607407	0.0492	0.25764	0.611746	0	0.0495696	0.367323
MMP3	0.000435802	0.0353	0.0240282	0.876813	0	0.0504616	0.606737
LUNAR1	3.39e-05	0.00274713	0.23689	0.626461	0	0.0505519	1.29664
PEX26	0.000614815	0.0498	0.138858	0.709419	0	0.0507632	0.246603
BPESC1	8.13e-05	0.0065864	0.000167082	0.989687	0	0.0510668	1.08498
DPP4	0.00031358	0.0254	0.657407	0.417477	0	0.0511306	0.417448
POU3F2	0.000392593	0.0318	0.451062	0.501831	0	0.0511819	0.937579
CDON	0.000497531	0.0403	0.000873972	0.976416	0	0.0512742	0.523108
CD6	0.000211111	0.0171	0.560508	0.454056	0	0.0514634	0.340436
IGF2BP2	0.000450617	0.0365	0.366054	0.545163	0	0.0516989	0.703185
TMOD3	0.00025679	0.0208	0.410693	0.521618	0	0.0520698	1.00836
OTUD3	0.000614815	0.0498	0.0463113	0.829611	0	0.0520932	0.257628
CLCN4	0.000311111	0.0252	0.00826036	0.927583	0	0.0531512	0.760695
DDX51	0.000453086	0.0367	0.21586	0.642212	0	0.0536879	0.5216
ATXN2L	8.16e-05	0.00661	0.345219	0.556832	0	0.0537328	0.447033
APBA1	0.000192593	0.0156	0.831241	0.361914	0	0.0540145	0.729147
TSPAN9	0.000344444	0.0279	0.0233732	0.878491	0	0.0541018	0.551778
LRP2	0.000409877	0.0332	0.138639	0.709638	0	0.0542421	0.610593
UFM1	0.000569136	0.0461	0.158955	0.69012	0	0.0545265	0.256575
PCDH8	9.63e-05	0.0078	0.243012	0.622039	0	0.0546827	1.45155
IGF1R	0.000323457	0.0262	0.422892	0.515497	0	0.0549937	0.543464
TEX11	0.000524691	0.0425	0.0167132	0.897137	0	0.0557623	0.719616
HEATR1	0.000418519	0.0339	0.138765	0.709512	0	0.0558371	0.144419
WDR55	0.000474074	0.0384	0.223454	0.636421	0	0.0561147	0.138911
DSCR4	0.000120182	0.00973472	0.264211	0.607242	0	0.0562434	0.727571
RGSL1	0.000312346	0.0253	0.280601	0.596307	0	0.0563102	0.863342
NR1I2	1.99e-05	0.00161	0.869549	0.35108	0	0.0573518	1.12345
PTGES2	2.73e-05	0.00221	0.00719586	0.932398	0	0.0579719	0.29455
IGF2-AS	0.000310494	0.02515	0.0108051	0.917211	0	0.0580528	0.169365
LARGE1	0.000304938	0.0247	0.146601	0.701805	0	0.058462	1.1148
POMGNT1	0.000507407	0.0411	0.00387689	0.950352	0	0.059153	0.36766
PDHA1	0.000123699	0.0100196	0.45253	0.501136	0	0.059276	0.216997
LUZP4	0.000487654	0.0395	0.00160987	0.967995	0	0.0598526	0.600158
GPR162	0.00047284	0.0383	0.433899	0.510082	0	0.0603632	0.429865
NAGLU	0.000151852	0.0123	0.452773	0.501021	0	0.060389	0.295221
YIPF3	0.000530956	0.0430075	0.000370795	0.984637	0	0.0607789	0.0767074
MAPK1	0.000297531	0.0241	0.367873	0.544166	0	0.0608074	0.309454
FOXJ2	0.000437037	0.0354	0.0930343	0.760355	0	0.0609779	0.142668
TSBP1	0.000401235	0.0325	0.057055	0.811213	0	0.0614895	0.702625
PSKH1	0.000209877	0.017	0.47843	0.489134	0	0.0620296	0.242695
ZNF562	0.000495062	0.0401	0.268411	0.6044	0	0.0627206	0.351988
CHMP1B	0.000364413	0.0295175	0.0624655	0.802641	0	0.0628572	0.261611
MAGEA1	0.00037284	0.0302	0.167887	0.681996	0	0.0640019	0.873398
ARHGEF5	0.000353086	0.0286	0.0794408	0.778057	0	0.0643263	0.583422
NOL6	0.000534568	0.0433	2.16e-06	0.998826	0	0.0646362	0.154994
GPR37L1	0.000364198	0.0295	0.021882	0.882401	0	0.0647959	0.695072
ZIC1	0.000597531	0.0484	0.0017758	0.966387	0	0.0650004	0.31902
WDR78	0.000158025	0.0128	0.190215	0.662738	0	0.0651357	0.332424
CXorf38	0.000220474	0.0178584	0.000308327	0.98599	0	0.0652015	0.387718
NOP14	0.000424691	0.0344	0.117341	0.731936	0	0.0652045	0.237976
FBXL6	0.000427666	0.034641	0.339447	0.560148	0	0.0652252	0.0533737
ANAPC2	0.000519753	0.0421	0.142584	0.705726	0	0.0661761	0.258061
THOC6	0.000396296	0.0321	0.010924	0.916758	0	0.0663396	0.591094
CD101	6.83e-05	0.00553	0.440826	0.506724	0	0.0664273	0.974168
ST8SIA2	0.000261728	0.0212	0.00750553	0.930962	0	0.0664314	0.309641
RARRES2	0.000149383	0.0121	0.251305	0.616157	0	0.0669174	0.866677
B4GALT1	0.000467901	0.0379	0.244813	0.620752	0	0.0670149	0.940132
RC3H2	3.05e-05	0.00247	0.227044	0.633725	0	0.0676729	0.404852
NID2	0.000217284	0.0176	0.487781	0.484919	0	0.0680865	0.549392
TASP1	0.000607407	0.0492	0.0242794	0.876176	0	0.0685527	0.195069
KRT12	0.00012963	0.0105	0.284833	0.593551	0	0.0685716	1.14659
NPAS2	0.000149383	0.0121	0.323213	0.569683	0	0.0694281	0.562714
MOCS2	1.26e-05	0.00102	0.318249	0.572662	0	0.0698542	0.73376
PRKD1	1.43e-05	0.00116	0.154517	0.694256	0	0.0701805	0.703463
SCN7A	0.000493827	0.04	0.192118	0.661159	0	0.0703579	0.745663
CENPT	0.000349383	0.0283	0.143606	0.704722	0	0.0704595	0.269299
CFAP69	2.78e-06	0.000225	0.178097	0.673014	0	0.0706517	1.49414
CRLF2	0.000544444	0.0441	0.000183529	0.989191	0	0.0712251	0.544432
LAMP2	0.000371479	0.0300898	0.107805	0.742657	0	0.0713035	0.138899
CD44-AS1	0.000308001	0.0249481	0.2399	0.624278	0	0.0716181	0.223315
SURF2	0.000166667	0.0135	0.502221	0.478526	0	0.0718193	0.861136
CD151	8.63e-05	0.00699	0.105966	0.744784	0	0.0720382	0.389836
MYO5C	0.000428395	0.0347	0.0526139	0.818576	0	0.0720833	0.136484
KCNA4	0.000197531	0.016	0.0133723	0.907939	0	0.0737811	0.84244
TRIM29	0.000593827	0.0481	0.200592	0.654244	0	0.0743656	0.473686
STIM1	0.000277778	0.0225	0.0098173	0.921073	0	0.0744994	0.249511
PTPRD	0.00027037	0.0219	0.035695	0.850147	0	0.0745098	0.673864
IMPDH1	0.000534568	0.0433	0.256746	0.612365	0	0.0752398	0.23446
FURIN	0.000494661	0.0400676	0.0733073	0.786581	0	0.0756043	0.0761177
TIGD6	0.000307407	0.0249	0.0422606	0.837124	0	0.0762708	0.944561
ACP2	0.000169136	0.0137	0.351766	0.553115	0	0.0763569	0.24482
REPS2	0.000256889	0.020808	0.0762148	0.782494	0	0.0764055	0.431389
CNTN1	0.000555556	0.045	0.818776	0.365538	0	0.0765893	0.229996
SYN3	0.000374074	0.0303	0.0123424	0.91154	0	0.0772817	0.781349
ACADVL	0.000437037	0.0354	0.0634721	0.80109	0	0.0776053	0.146252
GRM4	0.000165432	0.0134	0.0814783	0.775304	0	0.0777273	0.344463
PSORS1C1	0.000287654	0.0233	0.0552502	0.814167	0	0.0779504	0.714935
MOCOS	2.51e-05	0.00203	0.261276	0.609245	0	0.0779702	0.576094
FAM189A2	0.000548148	0.0444	0.649565	0.420268	0	0.0783673	0.127341
PTGES	0.000497531	0.0403	0.0520836	0.819477	0	0.0784588	0.357512
IZUMO4	0.000140741	0.0114	0.389717	0.532448	0	0.0789907	0.420688
TAF6L	0.000504938	0.0409	0.0744785	0.784924	0	0.0790883	0.267348
PLA2R1	0.000164198	0.0133	0.00544813	0.94116	0	0.0791185	0.57344
NFYC	0.00044321	0.0359	0.185248	0.666902	0	0.0801648	0.263606
EGR4	0.000113333	0.00918	0.0580861	0.809547	0	0.0802127	0.267234
GGA2	2.48e-05	0.00201	0.510813	0.474787	0	0.0805234	0.289932
CCDC30	0.000107407	0.0087	0.356607	0.550397	0	0.0807345	0.305364
APBB1	6.04e-05	0.00489	0.364689	0.545914	0	0.0811047	1.18597
ZIC4	0.000404938	0.0328	0.15336	0.695345	0	0.0811347	1.02205
FARP2	0.000522222	0.0423	0.276253	0.599168	0	0.081254	0.281711
HIST1H2BO	0.000240741	0.0195	0.189629	0.663226	0	0.0813444	1.12715
FCN3	0.000225926	0.0183	0.000211178	0.988406	0	0.0814508	0.445886
COL7A1	0.000580247	0.047	0.142816	0.705497	0	0.0816546	0.495676
FGFR1	0.000207407	0.0168	0.266429	0.605738	0	0.0819437	0.451588
ANKLE2	4.06e-05	0.00329	0.0145274	0.904063	0	0.0825902	0.302318
TMEM156	0.000534568	0.0433	0.102798	0.748497	0	0.083235	0.519706
SH2B2	0.0001373	0.0111213	0.173613	0.676921	0	0.0833074	0.140596
CDHR1	0.000348148	0.0282	0.00379004	0.950911	0	0.0835196	0.887483
LOR	0.00034321	0.0278	0.398562	0.527833	0	0.0835813	0.530752
INPP4A	0.000550617	0.0446	0.083517	0.772587	0	0.0836629	0.283885
DNAL4	0.000532099	0.0431	0.0631886	0.801525	0	0.0837632	0.451297
UTP6	0.000566325	0.0458723	0.384222	0.535352	0	0.0841619	0.0347802
FAM107A	0.0005	0.0405	0.0166845	0.897224	0	0.0843666	0.358411
ADAMTS6	0.000580247	0.047	0.0973914	0.754983	0	0.0845003	0.360726
ENTPD1-AS1	0.000269974	0.0218679	0.164844	0.684735	0	0.0845153	0.10972
TNFSF14	0.000528835	0.0428357	0.0122291	0.911945	0	0.0850798	0.159649
WDR46	0.000146914	0.0119	0.127502	0.721037	0	0.0853361	0.252239
TBC1D22A	6.64e-05	0.00538	0.314117	0.575165	0	0.085452	0.282362
TUBA1C	0.000611448	0.0495273	0.142613	0.705697	0	0.0855548	0.0391271
ASCL1	0.000235802	0.0191	0.0896931	0.764568	0	0.0857315	0.92779
ZRSR2	0.000512346	0.0415	0.00131022	0.971125	0	0.0857853	0.118261
SLC9A2	0.000112346	0.0091	0.889415	0.345636	0	0.0866196	1.05923
TMEM159	0.000416049	0.0337	0.0450557	0.831902	0	0.0867131	0.375623
LIMD1	0.000371605	0.0301	0.701851	0.402162	0	0.0871328	0.190264
ITFG2	0.000322866	0.0261522	0.189427	0.663394	0	0.0880374	0.172295
CCDC102B	0.000114938	0.00931	0.00507827	0.943189	0	0.0888476	1.77964
TOB2	0.000397531	0.0322	0.0033044	0.95416	0	0.0892446	0.324622
ABCA5	0.000582716	0.0472	0.0396165	0.842232	0	0.0892777	0.18183
COL4A5	0.000604938	0.049	0.152689	0.695978	0	0.0895233	0.501862
CCR5	0.000191358	0.0155	0.685222	0.407794	0	0.0897968	0.435346
AIG1	0.000532099	0.0431	0.172476	0.677921	0	0.0907619	0.454167
TSHR	0.000181481	0.0147	0.108489	0.741871	0	0.0912587	0.668684
ARMC4	0.000325926	0.0264	0.0412566	0.839043	0	0.0914163	0.24362
ZBBX	8.88e-06	0.000719	0.12723	0.721322	0	0.0914411	1.87652
PIK3C3	0.000608642	0.0493	0.215302	0.642643	0	0.0914735	0.147514
TUB	0.000460494	0.0373	0.21259	0.644745	0	0.0929105	0.271615
NOL9	0.00028642	0.0232	0.408576	0.522693	0	0.0929396	0.148035
C19orf66	0.000303704	0.0246	0.226229	0.634334	0	0.0930024	0.207692
DHX34	0.000557757	0.0451783	0.165525	0.68412	0	0.0930794	0.0932733
PLPP3	0.000504938	0.0409	0.109532	0.740678	0	0.0932305	0.426403
SRPK2	0.000366869	0.0297164	0.00395776	0.949838	0	0.0934619	0.217589
MPO	0.000324691	0.0263	0.104817	0.746124	0	0.0938689	0.501907
KCNQ4	0.000108272	0.00877	0.0547744	0.814954	0	0.0941135	0.508318
PCSK1	3.89e-07	3.15e-05	0.984041	0.321203	0	0.0943336	1.76428
RUSC2	0.000340741	0.0276	0.0173949	0.895072	0	0.0947446	0.309839
RNF121	0.000540741	0.0438	0.573744	0.448775	0	0.0950804	0.123785
STC2	0.000611111	0.0495	0.297002	0.585768	0	0.0951256	0.387757
BMP1	0.000160494	0.013	0.191833	0.661396	0	0.0952224	0.729923
CHKA	0.000164198	0.0133	0.128558	0.719932	0	0.0957693	0.470793
SLC25A37	0.000295062	0.0239	0.721147	0.395768	0	0.0959323	0.499376
MCCC1	0.000193759	0.0156945	0.0320302	0.857961	0	0.0960125	0.111212
ADGRL1	0.000397531	0.0322	0.0029147	0.956945	0	0.0960879	0.380053
FNDC11	0.000180247	0.0146	0.124221	0.724501	0	0.0962427	0.814938
C1orf35	0.000458025	0.0371	0.123243	0.725544	0	0.0968084	0.153405
PSMD2	0.000556134	0.0450469	0.579433	0.446535	0	0.0984664	0.016335
KLKB1	0.000358025	0.029	0.079399	0.778114	0	0.0988546	0.498105
SLC50A1	0.000593827	0.0481	0.0695621	0.791975	0	0.0988654	0.236681
FMOD	0.000188889	0.0153	0.0984521	0.753695	0	0.0988727	0.322952
BGN	0.000461728	0.0374	0.0164296	0.898008	0	0.0990073	0.327815
TRAP1	0.000551852	0.0447	0.0322608	0.857456	0	0.0999821	0.108782
PRDM8	0.000344444	0.0279	0.0544028	0.815572	0	0.100128	0.193738
DCT	0.000454321	0.0368	0.108881	0.741422	0	0.100745	0.599832
SAGE1	0.000153086	0.0124	0.0734424	0.786389	0	0.100764	1.30974
SCAI	0.000362963	0.0294	0.0298577	0.862813	0	0.100799	0.79886
CPS1-IT1	0.000143239	0.0116023	0.745162	0.388012	0	0.100874	0.248393
AKAP6	0.00014321	0.0116	0.00599831	0.938267	0	0.101237	0.406269
HOXD3	0.000351852	0.0285	0.0689514	0.79287	0	0.101428	0.711076
LITAF	0.000231756	0.0187722	0.0714989	0.789167	0	0.101783	0.123663
NOP14-AS1	0.00024418	0.0197786	0.135438	0.712859	0	0.102118	0.202589
PRUNE2	0.000237037	0.0192	0.0192642	0.889612	0	0.102223	0.523006
TRPC1	0.000401235	0.0325	0.18532	0.666841	0	0.102746	0.952075
CXCL3	0.00044321	0.0359	0.0535698	0.816964	0	0.102882	0.49913
ADAM8	0.000179306	0.0145238	0.132537	0.715816	0	0.103302	0.850164
LINC00563	0.000155809	0.0126205	0.129789	0.718651	0	0.10359	0.21036
SUPT6H	0.000441975	0.0358	0.716378	0.397335	0	0.103651	0.193633
SRGAP3	6.75e-05	0.00547	0.590549	0.442207	0	0.103942	0.494689
MAP3K2	0.000212368	0.0172018	0.00786846	0.929317	0	0.104355	0.327414
MTCL1	0.000100123	0.00811	0.0667642	0.796108	0	0.104539	0.479739
TTLL3	0.000593827	0.0481	0.00469716	0.945359	0	0.105388	0.326969
CRMP1	0.000253086	0.0205	0.150697	0.69787	0	0.105532	0.517467
FAM30A	0.000535873	0.0434057	0.128418	0.720077	0	0.105707	0.0984814
NOP56	0.000353184	0.0286079	0.0205377	0.886045	0	0.105741	0.0922771
CFAP44	4.47e-05	0.00362	0.0278088	0.867559	0	0.107176	0.44226
SH3BP5	0.000166667	0.0135	0.150072	0.698466	0	0.107417	0.490143
CXCL2	0.000566667	0.0459	0.745917	0.387772	0	0.107826	0.191761
UBAP1	0.000566667	0.0459	0.0257513	0.872509	0	0.107872	0.1183
ZMIZ1	0.000424691	0.0344	0.0464121	0.829428	0	0.108114	0.194633
MAP3K9	0.000612346	0.0496	0.123551	0.725215	0	0.108284	0.236287
NT5C2	0.000596296	0.0483	0.361728	0.547548	0	0.108435	0.15402
NRG1	0.000467901	0.0379	0.240148	0.624099	0	0.108512	0.466429
SLC9A5	0.00042716	0.0346	0.0050963	0.943089	0	0.109095	0.5287
FGF5	9.94e-05	0.00805	0.817579	0.365889	0	0.109367	0.832874
IARS2	1.84e-05	0.00149	0.842028	0.358817	0	0.109502	0.199121
PLSCR4	0.000208642	0.0169	0.363012	0.546838	0	0.109708	0.691939
SPTAN1	0.000349383	0.0283	0.144571	0.703778	0	0.110559	0.253146
SMARCAL1	0.00032716	0.0265	0.0689051	0.792938	0	0.110814	0.455205
P2RY13	0.000164726	0.0133428	0.0761854	0.782535	0	0.111085	0.328054
ERF	0.000350617	0.0284	0.139106	0.709172	0	0.111422	0.298557
MTHFSD	0.000107284	0.00869	0.127917	0.720601	0	0.112323	0.46359
BEND5	0.000317284	0.0257	0.115406	0.734071	0	0.113058	0.61975
ABCD4	0.000591358	0.0479	0.0051302	0.9429	0	0.11317	0.210281
PDCD5	0.000307407	0.0249	0.00574041	0.939606	0	0.114383	0.309066
SUPT3H	0.000366667	0.0297	0.0414046	0.838759	0	0.114633	0.448744
TMEM94	0.000167901	0.0136	0.172923	0.677527	0	0.114982	0.240263
COG7	3.4e-05	0.00275	0.629326	0.427603	0	0.115001	1.21838
PLXND1	7.48e-05	0.00606	0.0660689	0.797149	0	0.115883	0.397835
F10	0.000148148	0.012	0.0386346	0.844174	0	0.116037	0.728195
GPR32	0.000448148	0.0363	0.0101209	0.919866	0	0.116608	0.47257
CYP4F11	0.000607407	0.0492	0.0020069	0.964268	0	0.116703	1.63251
CD59	0.000120988	0.0098	0.0176496	0.894311	0	0.117454	0.185787
VPS50	0.000187654	0.0152	0.294699	0.587225	0	0.117505	0.549317
IP6K1	0.000371218	0.0300687	0.350579	0.553786	0	0.117638	0.0964676
PRR15L	0.000277778	0.0225	0.211525	0.645575	0	0.117888	0.427106
MRPL16	0.000412838	0.0334398	0.299881	0.583957	0	0.118354	0.0494088
OR12D3	0.0001	0.0081	0.474107	0.491104	0	0.11864	1.01613
ECPAS	0.00015679	0.0127	0.159047	0.690035	0	0.119193	0.44495
ZNF507	0.000430864	0.0349	0.0836207	0.772449	0	0.119359	0.325553
HERC3	0.000330864	0.0268	0.0675838	0.794888	0	0.119459	0.575738
MANBA	0.000502469	0.0407	0.000949264	0.975421	0	0.119833	0.21135
ALDH1B1	0.000376543	0.0305	0.137647	0.710632	0	0.12044	0.177453
DGLUCY	0.00022963	0.0186	0.00671899	0.934671	0	0.120549	0.162197
PKIG	0.00021358	0.0173	0.707381	0.400315	0	0.121506	0.410424
NPPC	0.000204938	0.0166	0.109949	0.740202	0	0.121682	0.760477
LARS2	0.000496296	0.0402	0.0396096	0.842246	0	0.121701	0.17356
OGFOD1	0.000496296	0.0402	0.0048021	0.944753	0	0.121785	0.194087
TAPBPL	0.000544444	0.0441	0.099334	0.75263	0	0.122495	0.278487
AMOT	0.000419753	0.034	0.209184	0.647408	0	0.122574	0.30829
TRAPPC9	0.000464198	0.0376	0.941866	0.331798	0	0.122848	0.218531
SRF	0.00061358	0.0497	0.0309444	0.860365	0	0.123327	0.325323
AURKB	0.000545679	0.0442	0.576908	0.447527	0	0.123529	0.164448
SMYD5	0.000516049	0.0418	0.0102439	0.919382	0	0.123538	0.742547
TLE2	0.000166667	0.0135	0.00113849	0.973083	0	0.123638	0.696082
VPS35	0.000422222	0.0342	0.198472	0.655957	0	0.125052	0.0867754
BCORL1	2.47e-05	0.002	0.00529488	0.941992	0	0.125226	0.253309
YIPF4	1.75e-05	0.00142	0.125771	0.722858	0	0.125247	0.767569
ASTN2	6.64e-05	0.00538	0.451966	0.501403	0	0.125549	0.514123
TMEM134	0.000481481	0.039	0.22678	0.633922	0	0.126114	0.14475
RAB2A	0.000247359	0.0200361	0.0191028	0.890072	0	0.126146	0.127784
ACTR5	0.000345719	0.0280033	0.14338	0.704943	0	0.12621	0.128342
CORO1B	0.000251852	0.0204	0.193882	0.659705	0	0.126333	0.228629
CAP1	0.000409877	0.0332	0.157896	0.691101	0	0.127093	0.107829
WBP2	0.000269566	0.0218348	0.523017	0.469557	0	0.127266	0.0929826
FSCN3	0.000258025	0.0209	0.00374275	0.951217	0	0.127906	0.390164
FMNL1	0.000280317	0.0227057	0.0185106	0.891779	0	0.128543	0.158471
AATK	0.000119136	0.00965	0.0663275	0.796761	0	0.128564	0.777116
ARAP2	4.7e-05	0.00381	0.0301346	0.862185	0	0.128625	0.50711
EDC3	0.000518519	0.042	0.30842	0.578652	0	0.129418	0.305637
ATP10A	0.000458025	0.0371	0.0322262	0.857532	0	0.12952	0.599331
ERMAP	0.000412346	0.0334	0.00783487	0.929468	0	0.129845	0.770196
NANOGP8	0.000607407	0.0492	0.0227279	0.880167	0	0.13094	0.502275
SPEG	0.000522222	0.0423	0.363498	0.54657	0	0.13187	0.286484
NAA35	0.000437037	0.0354	0.00285313	0.957401	0	0.1322	0.153017
GABRR2	0.000228395	0.0185	0.319541	0.571883	0	0.132626	0.200776
EPHB4	0.000285185	0.0231	0.00322602	0.954706	0	0.132709	0.324112
TMUB2	4.07e-05	0.0033	0.116964	0.732351	0	0.133211	0.508393
SPRR3	0.000350617	0.0284	0.0212227	0.884174	0	0.133474	0.418712
PRPSAP1	0.00032716	0.0265	0.714185	0.398058	0	0.133585	0.09804
TNFRSF10C	0.000332091	0.0268994	0.0187343	0.891131	0	0.134382	0.181355
GFRA3	0.000477778	0.0387	0.79906	0.371374	0	0.134526	0.519238
HPX	0.000540741	0.0438	0.00557448	0.940483	0	0.134765	0.423808
ALDH6A1	0.00017284	0.014	0.0140335	0.905701	0	0.135114	1.19186
SPTBN5	0.000564198	0.0457	0.102622	0.748706	0	0.135722	0.295947
CBLC	0.000267901	0.0217	0.0291115	0.864522	0	0.137393	0.856684
PLEKHO2	0.000333333	0.027	0.00030841	0.985989	0	0.137496	0.134415
EFL1	0.000361728	0.0293	0.0210183	0.884729	0	0.137626	0.166309
C6	0.000490123	0.0397	0.62017	0.430984	0	0.138314	0.232868
TTC12	0.000133333	0.0108	0.0580113	0.809667	0	0.139563	1.30343
PTK2B	0.000416049	0.0337	0.759528	0.383476	0	0.139598	0.108719
CSTB	6.09e-06	0.000493	0.594421	0.440715	0	0.140365	0.343771
RAD54L2	5.22e-05	0.00423	0.650573	0.419908	0	0.140405	0.454102
IL18R1	0.000610043	0.0494135	0.0047545	0.945027	0	0.14121	0.246417
OS9	0.000290123	0.0235	0.0786027	0.7792	0	0.14139	0.161106
MED31	0.00022963	0.0186	0.40821	0.52288	0	0.142972	0.30822
JAK3	0.000466667	0.0378	0.0405048	0.840497	0	0.143501	0.146334
NEB	0.000414815	0.0336	0.320162	0.57151	0	0.14403	0.340375
TAGLN3	1.67e-06	0.000135	0.200992	0.653921	0	0.144951	0.716956
MED1	0.000617284	0.05	0.0267426	0.8701	0	0.144997	0.700878
UGGT1	0.000296296	0.024	0.035248	0.851077	0	0.145605	0.407656
ECM1	0.00047037	0.0381	0.823289	0.36422	0	0.145999	0.289172
MYF6	9e-05	0.00729	0.0418079	0.837986	0	0.148111	0.60258
GAB2	0.000144748	0.0117246	0.00878695	0.925317	0	0.149771	0.450032
RNF186	0.000455556	0.0369	0.766034	0.381447	0	0.15028	0.318441
SLC15A3	0.00053536	0.0433641	0.429549	0.51221	0	0.150709	0.0383083
CYP4F3	0.000559968	0.0453574	0.02066	0.885709	0	0.151007	0.342047
INTS1	0.000217284	0.0176	0.415247	0.519318	0	0.151219	0.33526
SLCO4C1	0.000388889	0.0315	0.132873	0.715472	0	0.151566	0.890519
TAGLN	0.000349383	0.0283	0.390677	0.531944	0	0.152431	0.336847
SOS2	0.000560494	0.0454	0.0514044	0.820637	0	0.1525	0.242134
SNHG3	6.21e-05	0.00502616	0.187971	0.664611	0	0.152549	0.293306
BASP1	0.00026959	0.0218368	0.00040984	0.983848	0	0.153634	0.152184
CDK13	0.00011358	0.0092	0.454021	0.500432	0	0.15494	0.42467
ATP1A3	0.00014321	0.0116	0.459241	0.497979	0	0.155529	0.235193
ATP9A	0.000128395	0.0104	0.0986383	0.75347	0	0.155755	0.687445
SIGLEC9	0.00047037	0.0381	0.0509196	0.821471	0	0.155865	0.485718
DPAGT1	0.000425857	0.0344944	0.300983	0.583267	0	0.157045	0.0299885
UMOD	0.000438272	0.0355	0.00221347	0.962475	0	0.158375	0.514632
NAV3	5.11e-05	0.00414	0.703922	0.401469	0	0.158409	0.93146
THOC2	0.000604241	0.0489435	0.206136	0.649813	0	0.159352	0.0410366
LALBA	0.000196296	0.0159	0.627399	0.428311	0	0.159649	0.696558
SLC7A1	0.000277716	0.022495	0.135778	0.712515	0	0.160186	0.391863
TAOK2	0.000324691	0.0263	0.0512064	0.820977	0	0.160707	0.726496
MCM3	0.000371031	0.0300535	0.6089	0.435202	0	0.161117	0.0256126
UBE4B	0.000318519	0.0258	0.117464	0.731801	0	0.161293	0.412503
WAS	0.000166573	0.0134924	0.905768	0.34124	0	0.1614	0.120001
HNMT	0.000612346	0.0496	0.197016	0.657141	0	0.16258	0.379949
PTOV1-AS2	0.000196281	0.0158988	0.12511	0.723557	0	0.163118	0.297294
CHST15	0.000138215	0.0111954	0.0980181	0.754221	0	0.163197	0.446804
TJAP1	4.26e-05	0.00345	0.945726	0.33081	0	0.16491	0.310491
TRPM4	0.000460494	0.0373	0.00916807	0.923719	0	0.166301	0.40398
PLSCR3	0.000532099	0.0431	0.987855	0.320267	0	0.167762	0.191543
PMEPA1	0.000318519	0.0258	0.359735	0.548654	0	0.168911	0.234736
NUAK2	0.000259259	0.021	0.0873091	0.767626	0	0.170555	0.358638
ANKRD40	0.000552791	0.0447761	0.206422	0.649586	0	0.170606	0.0834576
SECTM1	0.00036345	0.0294394	0.240867	0.623581	0	0.170719	0.176692
SDK2	0.000150617	0.0122	0.60276	0.437527	0	0.17214	0.635266
CHMP2A	0.000302467	0.0244998	0.0427387	0.836218	0	0.172439	0.09619
TRAF3	0.000135802	0.011	0.00315287	0.955222	0	0.172924	0.236881
RAB11FIP1	0.000261324	0.0211673	0.700409	0.402646	0	0.173566	0.171837
TWNK	0.000312346	0.0253	0.698797	0.403188	0	0.173762	0.182122
EHD3	0.000396296	0.0321	0.0800897	0.777176	0	0.175321	0.446084
NES	0.000116049	0.0094	0.105244	0.745625	0	0.176141	0.957421
UCP1	0.000366667	0.0297	0.882293	0.347574	0	0.176145	0.527271
GALNT2	0.0003	0.0243	0.372991	0.541379	0	0.176209	0.206638
EXPH5	0.000349383	0.0283	0.0834486	0.772677	0	0.177091	0.311716
COX7A1	5.72e-05	0.00463	0.00638657	0.936304	0	0.177277	0.49168
DAG1	6.02e-05	0.00488	0.00038705	0.984304	0	0.177743	0.27931
NAP1L3	7.42e-05	0.00601	0.0226383	0.880401	0	0.178428	1.11243
SLC17A9	7.8e-05	0.00632	0.683888	0.408251	0	0.180246	0.142605
ENTR1	0.000490123	0.0397	0.0578209	0.809974	0	0.183404	0.505501
HMBOX1	0.000399726	0.0323778	0.873433	0.350007	0	0.184226	0.095177
CAPRIN2	0.000222222	0.018	0.0737979	0.785885	0	0.184962	0.190899
ZDHHC18	0.000509167	0.0412426	0.55001	0.458314	0	0.186125	0.024655
ITGB7	0.000491358	0.0398	0.146414	0.701987	0	0.189387	0.177644
DMXL2	0.000474074	0.0384	0.110518	0.739555	0	0.190745	0.268857
UPF1	0.000435802	0.0353	0.844004	0.358254	0	0.190894	0.245108
PIK3CD	0.000525926	0.0426	0.754332	0.385108	0	0.193169	0.0788941
SLC6A6	0.000340741	0.0276	0.022104	0.881811	0	0.19505	0.387679
ATP2A3	0.000267901	0.0217	0.00317688	0.955052	0	0.195153	0.349457
TRIL	0.000204938	0.0166	0.501584	0.478805	0	0.196247	0.416123
ABHD2	0.000233743	0.0189332	0.160368	0.688818	0	0.197011	0.155097
PTCD3	0.000446908	0.0361995	0.224043	0.635977	0	0.197595	0.0444966
SOX12	2.93e-05	0.00237	0.000687799	0.979077	0	0.197983	0.392687
FPR1	0.000302713	0.0245197	0.0250746	0.874181	0	0.200741	0.48861
TIMP2	0.00030674	0.024846	0.023632	0.877825	0	0.201091	0.220781
PAWR	0.000362963	0.0294	0.0728169	0.787279	0	0.201756	0.272467
SEMA4D	0.000163247	0.013223	0.106819	0.743795	0	0.201878	0.141995
CD5	0.000109259	0.00885	0.182587	0.669159	0	0.20263	0.667467
WWC3	0.000480247	0.0389	0.029642	0.863305	0	0.204854	0.225946
HCK	0.00021863	0.0177091	0.0320293	0.857963	0	0.204861	0.240426
SUGP2	0.000124248	0.0100641	0.0137203	0.906754	0	0.205503	0.371804
S1PR2	0.000188889	0.0153	0.0079981	0.928739	0	0.206032	0.4942
PIEZO1	0.000367087	0.029734	0.790202	0.374039	0	0.206812	0.0513054
PITPNM1	0.000519753	0.0421	0.470465	0.492773	0	0.208133	0.168051
CLUH	2.96e-05	0.0024	0.0278398	0.867486	0	0.210966	0.280842
DNMT1	0.000565581	0.045812	0.894318	0.34431	0	0.211228	0.00291859
MYL10	0.000174074	0.0141	0.030749	0.860802	0	0.212404	0.609859
NPAS1	0.0005	0.0405	0.943037	0.331498	0	0.212601	0.480582
CXCR2	6.62e-05	0.00536	0.320163	0.57151	0	0.212848	1.39486
SCT	0.000401235	0.0325	0.485613	0.485891	0	0.214751	0.444595
CHMP7	5.4e-05	0.00437	0.0475477	0.827387	0	0.214993	0.320231
CORO1A	0.000493909	0.0400066	0.651875	0.419443	0	0.215064	0.0161637
ADGRE5	0.000227675	0.0184417	0.268812	0.60413	0	0.215191	0.0834901
HDAC1	0.00029094	0.0235661	0.973228	0.323877	0	0.216265	0.0350459
SCRN1	0.000232099	0.0188	0.0939192	0.759253	0	0.217071	0.181173
VAV2	0.000101975	0.00826	0.383344	0.535819	0	0.217249	0.703172
ST3GAL5	0.000248148	0.0201	0.291425	0.589309	0	0.220252	0.239616
LY6G6C	1.56e-06	0.000126	0.325883	0.568093	0	0.223435	0.562984
BIN2	0.000308642	0.025	0.384091	0.535422	0	0.223524	0.379522
RANBP3	0.000482716	0.0391	0.680457	0.409429	0	0.227875	0.199679
ZNF574	1.53e-05	0.00124	0.100554	0.751166	0	0.228418	0.575591
PANK2	6.35e-05	0.00514	0.0436761	0.834457	0	0.229566	0.167375
TBXAS1	0.000385185	0.0312	0.0666569	0.796268	0	0.232365	0.459868
CLIP1	0.000435802	0.0353	0.104981	0.745932	0	0.233517	0.277395
PMF1	0.000347894	0.0281794	0.307362	0.579304	0	0.233931	0.0559979
PPIP5K1	3.52e-05	0.00285	0.855818	0.354912	0	0.23741	0.605846
ST3GAL1	0.000358025	0.029	0.143734	0.704597	0	0.239268	1.08245
AKAP2	0.000420988	0.0341	0.0730358	0.786967	0	0.240589	0.198398
SWAP70	0.000546914	0.0443	0.0542291	0.815861	0	0.241982	0.209208
PTAFR	0.000309142	0.0250405	0.231329	0.63054	0	0.244853	0.217368
ELP1	0.000165592	0.0134129	0.342214	0.558554	0	0.245525	0.422486
LSG1	9.11e-07	7.38e-05	9.64e-05	0.992165	0	0.246217	0.315283
ABCA7	0.000137037	0.0111	0.683774	0.40829	0	0.246306	0.240895
ACBD4	0.000280247	0.0227	0.258649	0.61105	0	0.24829	0.402782
RFX1	1.19e-05	0.000965	0.163921	0.685572	0	0.250517	0.307873
NUCKS1	0.000514815	0.0417	0.057622	0.810295	0	0.250574	0.218466
SELL	0.000317284	0.0257	0.325823	0.568129	0	0.253709	0.27361
MORC2	1.83e-05	0.00148	0.247652	0.618733	0	0.254554	0.345909
TAOK1	6.58e-05	0.00533	0.000257594	0.987195	0	0.254855	0.739597
ARHGAP26	0.000203892	0.0165152	0.0282193	0.866594	0	0.257399	0.146335
RAB5C	0.000260975	0.021139	0.228984	0.632278	0	0.257429	0.0851233
PIK3CB	0.000193827	0.0157	0.000342961	0.985225	0	0.259115	0.188292
PPP2R5C	0.000239506	0.0194	0.00773357	0.929924	0	0.259275	0.201665
PADI4	0.000503704	0.0408	0.301129	0.583175	0	0.259463	0.600983
BAZ2A	9.33e-05	0.00756	0.209474	0.64718	0	0.261278	0.35655
GRINA	0.000133152	0.0107853	0.000114016	0.99148	0	0.262439	0.115953
GOLGB1	0.00044321	0.0359	0.988209	0.320181	0	0.263123	0.124466
DDX27	0.000297531	0.0241	0.879718	0.348279	0	0.26382	0.120807
PECAM1	0.000195062	0.0158	0.019714	0.888339	0	0.263905	0.65046
EEF2	9.89e-05	0.00801	0.0223155	0.881251	0	0.267302	0.254847
GCDH	0.000419753	0.034	0.602406	0.437661	0	0.267665	0.146469
CKAP5	0.000460494	0.0373	0.713753	0.398201	0	0.271499	0.0998261
BMP7	6.23e-08	5.05e-06	0.00774599	0.929868	0	0.271945	0.887993
LBH	0.000436893	0.0353884	0.628711	0.427829	0	0.273581	0.0819795
KCNG1	0.000139506	0.0113	0.562486	0.45326	0	0.276166	0.893217
R3HDM4	0.000530864	0.043	0.77585	0.378413	0	0.282001	0.164582
RAF1	0.000519753	0.0421	0.0678312	0.794521	0	0.284922	0.0857281
TPP1	0.000507407	0.0411	0.196861	0.657266	0	0.28527	0.143062
TGFB1	0.00051358	0.0416	0.0905188	0.763519	0	0.287494	0.457566
PLCL2	0.000598765	0.0485	0.38685	0.53396	0	0.287805	0.321
SUSD6	0.000491358	0.0398	0.11471	0.734845	0	0.290312	0.147877
ROGDI	0.000418519	0.0339	0.60196	0.437831	0	0.291578	0.197846
RPL23	0.000430864	0.0349	0.0378443	0.845756	0	0.292772	0.174063
SMCHD1	0.000173315	0.0140385	0.202904	0.652387	0	0.293512	0.16524
MTF1	9.78e-05	0.00792	0.314593	0.574875	0	0.297295	0.551974
FAM193A	0.000487654	0.0395	0.842295	0.358741	0	0.298401	0.0777312
FAM129A	0.000455556	0.0369	0.0435541	0.834685	0	0.29919	0.388712
MEN1	0.000441975	0.0358	0.895282	0.34405	0	0.304002	0.0948518
DENND5A	0.000202469	0.0164	0.0268072	0.869944	0	0.307462	0.398282
MIR600HG	5.68e-05	0.00459973	0.159096	0.68999	0	0.307543	0.538149
MAML3	3.49e-05	0.00283	0.000615895	0.980201	0	0.307972	0.371846
ARHGEF26	5.52e-05	0.00447	0.921773	0.33701	0	0.310562	1.27786
PBX2	0.000314815	0.0255	0.847994	0.357121	0	0.31904	0.170566
RHBDF2	3.3e-05	0.00267	0.420921	0.516478	0	0.323421	0.290898
PPFIA1	6.31e-05	0.00511	0.00331022	0.954119	0	0.323542	0.591266
LYN	0.000175505	0.0142159	0.385737	0.534549	0	0.324711	0.0903312
METTL3	0.000269136	0.0218	0.585414	0.444198	0	0.330383	0.134257
ATG2A	0.000271605	0.022	0.511435	0.474518	0	0.330605	0.124265
MACF1	0.000185185	0.015	0.0742892	0.785191	0	0.336533	0.299032
AVL9	0.000514815	0.0417	0.000712967	0.978698	0	0.336683	0.257498
KIF13A	2.41e-05	0.00195	0.213953	0.643686	0	0.336775	1.06804
FAM13B	0.00017284	0.014	7.02e-05	0.993313	0	0.33703	0.165217
USP32	0.000193642	0.015685	0.329513	0.565946	0	0.34237	0.137826
TUT7	0.000234803	0.019019	0.233702	0.628792	0	0.344839	0.0632474
PNN	0.000429768	0.0348112	0.569325	0.450527	0	0.345072	0.0394377
ATXN1	0.000591358	0.0479	0.595312	0.440372	0	0.348132	0.459689
GIT2	0.000141975	0.0115	0.589396	0.442653	0	0.350123	0.53076
ACIN1	5.67e-05	0.00459	0.165514	0.68413	0	0.352535	0.235372
PIGB	0.00018642	0.0151	0.810713	0.36791	0	0.352718	0.154021
TNFAIP2	0.000155556	0.0126	0.0399581	0.841563	0	0.359842	0.464268
IL17RA	0.000319821	0.0259055	0.799811	0.37115	0	0.364646	0.0771639
METTL16	0.000328395	0.0266	0.547298	0.459424	0	0.365638	0.643682
DOK3	0.000448818	0.0363542	0.680142	0.409538	0	0.367808	0.0467419
GRN	0.000465432	0.0377	0.541907	0.461643	0	0.370084	0.138371
RREB1	7.3e-05	0.00591	0.688619	0.406635	0	0.370557	0.343311
RUBCNL	0.000383951	0.0311	0.943636	0.331345	0	0.391153	0.323126
CUX1	6.14e-05	0.00497	0.0710448	0.789822	0	0.39204	0.526751
FCGR3B	0.000185662	0.0150387	0.809774	0.368187	0	0.404161	0.162631
BANK1	0.00025679	0.0208	0.00507826	0.943189	0	0.409666	0.765202
B2M	7.1e-05	0.00575	0.934024	0.333819	0	0.4231	0.13994
FDFT1	0.000293827	0.0238	0.849956	0.356565	0	0.423301	0.118958
APOBR	0.000332099	0.0269	0.984361	0.321124	0	0.431213	0.480055
SLC20A1	0.000430864	0.0349	0.877681	0.348838	0	0.433827	0.156881
RNF24	0.000314777	0.0254969	0.572468	0.44928	0	0.43808	0.0923368
JUP	0.00021358	0.0173	0.103856	0.747251	0	0.451521	0.445191
C15orf39	0.00010679	0.00865	0.731058	0.39254	0	0.455454	0.0933068
FCGR3A	0.000318519	0.0258	1.55e-05	0.996858	0	0.460426	0.716459
BAG3	0.000160494	0.013	0.777597	0.377877	0	0.480996	0.334253
CEACAM6	0.000262963	0.0213	0.110681	0.73937	0	0.490042	0.639975
BACH2	0.000533333	0.0432	0.851973	0.355995	0	0.503118	0.19851
MGAM	0.000150617	0.0122	0.0210597	0.884617	0	0.523446	1.58389
DYSF	0.000417284	0.0338	0.856941	0.354596	0	0.549818	0.395522
SULT1A2	0.00018642	0.0151	0.22457	0.63558	0	0.553918	0.243926
TULP4	6.17e-05	0.005	0.115349	0.734135	0	0.571665	0.272078
ITPR1	0.000455556	0.0369	0.838588	0.359801	0	0.591659	0.169218
MMP9	0.000150617	0.0122	0.0541359	0.816017	0	0.594355	0.225775
BTNL8	6.44e-06	0.000522	0.00322803	0.954692	0	0.810277	1.90905
NUMA1	0.000602469	0.0488	0.316405	0.573776	0	1.16297	0.0966288
